# Supplementary material for: 3-Chloro-2-methyl­anilinium chloride monohydrate
Source: Acta Crystallogr Sect E Struct Rep Online. 2014 May 10;70(Pt 6):o643. doi: 10.1107/S1600536814009921 (PMC4051040; doi:10.1107/S1600536814009921)
Supplement: Supplementary file 1 [file e-70-0o643-sup1.cif]

##############################################################################
#                                                                            #
# This CIF contains the data in a paper accepted for publication in          #
# Acta Crystallographica Section E. It conforms to the requirements of       #
# Notes for Authors for Acta Crystallographica Section E, and has been       #
# peer reviewed under the auspices of the IUCr Commission on Journals.       #
#                                                                            #
# Full details of the Crystallographic Information File format               #
# are given in the paper "The Crystallographic Information File (CIF):       #
# a New Standard Archive File for Crystallography" by S. R. Hall, F. H.      #
# Allen and I. D. Brown [Acta Cryst. (1991), A47, 655-685].                  #
#                                                                            #
# The current version of the core CIF dictionary is obtainable from          #
# ftp://ftp.iucr.org/pub/cif_core.dic.                                       #
#                                                                            #
# Software is freely available for graphical display of the structure(s)     #
# in this CIF. For information consult the CIF software page                 #
# http://www.iucr.org/resources/cif/software.                                #
#                                                                            #
# This file may be used for bona fide research purposes within the           #
# scientific community so long as proper attribution is given to the journal # 
# article from which it was obtained.                                        #
#                                                                            #
##############################################################################
data_I
_audit_creation_method     SHELXL-97
_journal_date_recd_electronic     2014-04-07
_journal_date_accepted     2014-05-02
_journal_name_full     'Acta Crystallographica, Section E'
_journal_year     2014
_journal_volume     70
_journal_issue      6
_journal_page_first     o643
_journal_page_last     o643
_journal_paper_category     QO
_journal_paper_doi     10.1107/S1600536814009921
_journal_coeditor_code     FJ2671
_publ_contact_author_name     'Dr Lamia Khederi'
_publ_contact_author_address
;
Chemistry laboratory of Materials
Sciences Faculty of Bizerta,
7021 Jarzouna, Bizerta
Tunisia
;
_publ_contact_author_email     'Lamia.khederi@fsb.rnu.tn'
_publ_contact_author_fax     '216 72 590 566'
_publ_contact_author_phone     '216 72 591 906'
_publ_section_title
;
3-Chloro-2-methylanilinium chloride monohydrate
;
loop_
    _publ_author_name
    _publ_author_address
    'Arbi Maroua'
;
Laboratory of Materials Chemistry
Faculty of Sciences of Bizerte,
7021 Zarzouna, Bizerte
Tunisia
;
    'Khederi Lamia'
;
Laboratory of Materials Chemistry
Faculty of Sciences of Bizerte,
7021 Zarzouna, Bizerte
Tunisia
;
    'Hamdi Ahmed'
;
Laboratory of Materials Chemistry
Faculty of Sciences of Bizerte,
7021 Zarzouna, Bizerte
Tunisia
;
    'Rzaigui Mohamed'
;
Laboratory of Materials Chemistry
Faculty of Sciences of Bizerte,
7021 Zarzouna, Bizerte
Tunisia
;
_database_code_depnum_ccdc_archive     'CCDC 1000637'
_chemical_name_systematic
;
3-Chloro-2-methylanilinium chloride monohydrate
;
_chemical_formula_moiety     'C7 H9 Cl N +, Cl -, H2 O'
_chemical_formula_sum     'C7 H11 Cl2 N O'
_chemical_formula_iupac     'C7 H9 Cl N +, Cl -, H2 O'
_chemical_formula_weight     196.07
_symmetry_cell_setting     orthorhombic
_symmetry_space_group_name_H-M     'P 21 21 21'
_symmetry_space_group_name_Hall     'P 2ac 2ab'
loop_
    _symmetry_equiv_pos_as_xyz
    'x, y, z'
    '-x+1/2, -y, z+1/2'
    'x+1/2, -y+1/2, -z'
    '-x, y+1/2, -z+1/2'
_cell_length_a     7.434(4)
_cell_length_b     7.475(3)
_cell_length_c     16.785(2)
_cell_angle_alpha     90.00
_cell_angle_beta     90.00
_cell_angle_gamma     90.00
_cell_volume     932.7(6)
_cell_formula_units_Z     4
_cell_measurement_reflns_used     25
_cell_measurement_theta_min     9
_cell_measurement_theta_max     11
_cell_measurement_temperature     293(2)
_exptl_crystal_description     Rectangular
_exptl_crystal_colour     Colorless
_exptl_crystal_size_max     0.50
_exptl_crystal_size_mid     0.25
_exptl_crystal_size_min     0.15
_exptl_crystal_density_diffrn     1.396
_exptl_crystal_density_meas     ?
_exptl_crystal_density_method     'not measured'
_exptl_crystal_F_000     408
_exptl_absorpt_coefficient_mu     0.331
_exptl_absorpt_correction_type     none
_exptl_absorpt_process_details     ?
_exptl_special_details     ?
_diffrn_ambient_temperature     293(2)
_diffrn_radiation_type     AgK\a
_diffrn_radiation_wavelength     0.56087
_diffrn_radiation_source     'fine-focus sealed tube'
_diffrn_radiation_monochromator     graphite
_diffrn_measurement_device_type     'Enraf--Nonius CAD-4'
_diffrn_measurement_device     '\k-geometry diffractometer'
_diffrn_measurement_method     'non-profiled omega scans'
_diffrn_reflns_number     5019
_diffrn_reflns_av_R_equivalents     0.0354
_diffrn_reflns_av_sigmaI/netI     0.0865
_diffrn_reflns_theta_min     2.35
_diffrn_reflns_theta_max     27.98
_diffrn_reflns_theta_full     27.98
_diffrn_measured_fraction_theta_max     0.998
_diffrn_measured_fraction_theta_full     0.998
_diffrn_reflns_limit_h_min     -3
_diffrn_reflns_limit_h_max     12
_diffrn_reflns_limit_k_min     -3
_diffrn_reflns_limit_k_max     12
_diffrn_reflns_limit_l_min     -2
_diffrn_reflns_limit_l_max     28
_diffrn_standards_number     2
_diffrn_standards_interval_count     ?
_diffrn_standards_interval_time     120
_diffrn_standards_decay_%     6
loop_
    _diffrn_standard_refln_index_h
    _diffrn_standard_refln_index_k
    _diffrn_standard_refln_index_l
    2 -4 1
    2 -4 -1
_refine_special_details
;
Refinement of <i>F</i>^2^ against ALL reflections. The weighted <i>R</i>-factor
<i>wR</i> and goodness of fit <i>S</i> are based on <i>F</i>^2^, conventional
<i>R</i>-factors <i>R</i> are based on <i>F</i>, with <i>F</i> set to zero for
negative <i>F</i>^2^. The threshold expression of <i>F</i>^2^ >
\s(<i>F</i>^2^) is used only for calculating <i>R</i>-factors(gt) <i>etc</i>.
and is not relevant to the choice of reflections for refinement.
<i>R</i>-factors based on <i>F</i>^2^ are statistically about twice as large
as those based on <i>F</i>, and <i>R</i>- factors based on ALL data will be
even larger.
;
_reflns_number_total     3947
_reflns_number_gt     1804
_reflns_threshold_expression     I>2sigma(I)
_refine_ls_structure_factor_coef     Fsqd
_refine_ls_matrix_type     full
_refine_ls_R_factor_all     0.1571
_refine_ls_R_factor_gt     0.0547
_refine_ls_wR_factor_gt     0.1299
_refine_ls_wR_factor_ref     0.1628
_refine_ls_goodness_of_fit_ref     0.920
_refine_ls_restrained_S_all     0.921
_refine_ls_number_reflns     3947
_refine_ls_number_parameters     100
_refine_ls_number_restraints     3
_refine_ls_hydrogen_treatment     constr
_refine_ls_weighting_scheme     calc
_refine_ls_weighting_details
         'calc w=1/[\s^2^(Fo^2^)+(0.0841P)^2^+0.0000P] where P=(Fo^2^+2Fc^2^)/3'
_atom_sites_solution_hydrogens     geom
_atom_sites_solution_primary     direct
_atom_sites_solution_secondary     difmap
_refine_ls_shift/su_max     0.000
_refine_ls_shift/su_mean     0.000
_refine_diff_density_max     0.351
_refine_diff_density_min     -0.421
_refine_ls_extinction_method     none
_refine_ls_extinction_coef     ?
_refine_ls_abs_structure_details     'Flack (1983), unique data only'
_refine_ls_abs_structure_Flack     -0.04(19)
loop_
    _atom_type_symbol
    _atom_type_description
    _atom_type_scat_dispersion_real
    _atom_type_scat_dispersion_imag
    _atom_type_scat_source
    'C' 'C' 0.0015 0.0009
                         'International Tables Vol C Tables 4.2.6.8 and 6.1.1.4'
    'H' 'H' 0.0000 0.0000
                         'International Tables Vol C Tables 4.2.6.8 and 6.1.1.4'
    'N' 'N' 0.0030 0.0019
                         'International Tables Vol C Tables 4.2.6.8 and 6.1.1.4'
    'O' 'O' 0.0056 0.0036
                         'International Tables Vol C Tables 4.2.6.8 and 6.1.1.4'
    'Cl' 'Cl' 0.0998 0.0984
                         'International Tables Vol C Tables 4.2.6.8 and 6.1.1.4'
_computing_data_collection     'CAD-4 EXPRESS (Enraf--Nonius, 1994)'
_computing_cell_refinement     'CAD-4 EXPRESS (Enraf--Nonius, 1994)'
_computing_data_reduction     'XCAD4 (Harms & Wocadlo, 1995)'
_computing_structure_solution     'SHELXS97 (Sheldrick, 2008)'
_computing_structure_refinement     'SHELXL97 (Sheldrick, 2008)'
_computing_molecular_graphics     'ORTEP-3 for Windows (Farrugia, 2012)'
_computing_publication_material     'WinGX (Farrugia, 2012)'
loop_
    _atom_site_type_symbol
    _atom_site_label
    _atom_site_fract_x
    _atom_site_fract_y
    _atom_site_fract_z
    _atom_site_U_iso_or_equiv
    _atom_site_thermal_displace_type
    _atom_site_calc_flag
    _atom_site_refinement_flags
    _atom_site_occupancy
    Cl Cl1 0.21684(13) 0.68978(12) 0.14721(5) 0.0605(3) Uani . . 1.000
    N N1 0.2400(3) 0.3630(3) 0.41835(13) 0.0397(7) Uani . . 1.000
    C C1 0.2542(4) 0.3587(4) 0.33084(16) 0.0375(8) Uani . . 1.000
    C C2 0.2248(4) 0.5163(4) 0.28915(15) 0.0368(7) Uani . . 1.000
    C C3 0.2477(4) 0.5022(5) 0.20642(15) 0.0429(8) Uani . . 1.000
    C C4 0.2959(5) 0.3453(4) 0.16946(19) 0.0520(10) Uani . . 1.000
    C C5 0.3203(5) 0.1946(5) 0.2135(2) 0.0581(10) Uani . . 1.000
    C C6 0.3010(4) 0.2003(4) 0.29557(18) 0.0435(8) Uani . . 1.000
    C C7 0.1793(5) 0.6906(4) 0.3283(2) 0.0551(10) Uani . . 1.000
    O O1W 0.5280(3) 0.0960(3) 0.01902(16) 0.0676(9) Uani . . 1.000
    Cl Cl2 0.62142(10) 0.50337(10) 0.00015(4) 0.0469(2) Uani . . 1.000
    H H1A 0.20910 0.47250 0.43403 0.0477 Uiso . . 1.000
    H H1B 0.34559 0.33388 0.43972 0.0477 Uiso . . 1.000
    H H1C 0.15674 0.28516 0.43419 0.0477 Uiso . . 1.000
    H H3 0.31954 0.09820 0.32617 0.0522 Uiso . . 1.000
    H H4 0.35005 0.08749 0.18857 0.0698 Uiso . . 1.000
    H H5 0.31181 0.34223 0.11452 0.0624 Uiso . . 1.000
    H H7A 0.16524 0.78143 0.28835 0.0825 Uiso . . 1.000
    H H7B 0.27430 0.72387 0.36406 0.0825 Uiso . . 1.000
    H H7C 0.06902 0.67814 0.35757 0.0825 Uiso . . 1.000
    H H1W1 0.42091 0.05452 0.01130 0.0825 Uiso . . 1.000
    H H2W1 0.52857 0.20105 -0.00122 0.0825 Uiso . . 1.000
loop_
    _atom_site_aniso_label
    _atom_site_aniso_U_11
    _atom_site_aniso_U_22
    _atom_site_aniso_U_33
    _atom_site_aniso_U_12
    _atom_site_aniso_U_13
    _atom_site_aniso_U_23
    Cl1 0.0707(6) 0.0555(5) 0.0553(4) 0.0060(5) -0.0007(4) 0.0165(4)
    N1 0.0420(14) 0.0319(11) 0.0452(11) 0.0055(11) 0.0059(11) 0.0037(9)
    C1 0.0382(16) 0.0326(12) 0.0417(12) 0.0018(12) 0.0008(12) -0.0010(10)
    C2 0.0342(13) 0.0304(12) 0.0458(13) 0.0014(13) -0.0018(12) -0.0004(11)
    C3 0.0385(16) 0.0449(14) 0.0452(13) 0.0025(16) 0.0000(12) 0.0064(14)
    C4 0.0593(19) 0.0548(19) 0.0419(14) 0.006(2) 0.0005(15) -0.0039(14)
    C5 0.074(2) 0.0428(16) 0.0576(18) 0.012(2) 0.0078(18) -0.0144(16)
    C6 0.0456(16) 0.0296(12) 0.0554(15) 0.0057(15) 0.0021(14) -0.0023(13)
    C7 0.073(2) 0.0393(16) 0.0529(16) 0.0120(19) 0.0011(16) -0.0014(16)
    O1W 0.0608(15) 0.0390(12) 0.103(2) -0.0020(11) -0.0192(16) 0.0113(13)
    Cl2 0.0476(3) 0.0359(3) 0.0573(4) -0.0004(3) -0.0068(4) 0.0006(4)
_geom_special_details
;
All e.s.d.'s (except the e.s.d. in the dihedral angle between two l.s. planes)
are estimated using the full covariance matrix. The cell e.s.d.'s are taken
into account individually in the estimation of e.s.d.'s in distances, angles
and torsion angles; correlations between e.s.d.'s in cell parameters are only
used when they are defined by crystal symmetry. An approximate (isotropic)
treatment of cell e.s.d.'s is used for estimating e.s.d.'s involving l.s.
planes.
;
loop_
    _geom_bond_atom_site_label_1
    _geom_bond_atom_site_label_2
    _geom_bond_site_symmetry_1
    _geom_bond_site_symmetry_2
    _geom_bond_distance
    _geom_bond_publ_flag
    Cl1 C3 . . 1.734(4) no
    O1W H2W1 . . 0.8600 no
    O1W H1W1 . . 0.8600 no
    N1 C1 . . 1.473(4) no
    N1 H1A . . 0.8900 no
    N1 H1C . . 0.8900 no
    N1 H1B . . 0.8900 no
    C1 C2 . . 1.388(4) no
    C1 C6 . . 1.369(4) no
    C2 C7 . . 1.498(4) no
    C2 C3 . . 1.403(4) no
    C3 C4 . . 1.374(5) no
    C4 C5 . . 1.360(5) no
    C5 C6 . . 1.386(5) no
    C4 H5 . . 0.9300 no
    C5 H4 . . 0.9300 no
    C6 H3 . . 0.9300 no
    C7 H7C . . 0.9600 no
    C7 H7A . . 0.9600 no
    C7 H7B . . 0.9600 no
loop_
    _geom_angle_atom_site_label_1
    _geom_angle_atom_site_label_2
    _geom_angle_atom_site_label_3
    _geom_angle_site_symmetry_1
    _geom_angle_site_symmetry_2
    _geom_angle_site_symmetry_3
    _geom_angle
    _geom_angle_publ_flag
    H1W1 O1W H2W1 . . . 106.00 no
    H1A N1 H1C . . . 109.00 no
    H1B N1 H1C . . . 109.00 no
    C1 N1 H1B . . . 109.00 no
    C1 N1 H1C . . . 109.00 no
    C1 N1 H1A . . . 109.00 no
    H1A N1 H1B . . . 109.00 no
    C2 C1 C6 . . . 123.8(3) no
    N1 C1 C2 . . . 118.2(2) no
    N1 C1 C6 . . . 117.9(3) no
    C1 C2 C7 . . . 123.6(2) no
    C3 C2 C7 . . . 121.8(3) no
    C1 C2 C3 . . . 114.6(3) no
    Cl1 C3 C4 . . . 117.8(2) no
    C2 C3 C4 . . . 122.9(3) no
    Cl1 C3 C2 . . . 119.4(3) no
    C3 C4 C5 . . . 119.8(3) no
    C4 C5 C6 . . . 120.1(3) no
    C1 C6 C5 . . . 118.9(3) no
    C3 C4 H5 . . . 120.00 no
    C5 C4 H5 . . . 120.00 no
    C6 C5 H4 . . . 120.00 no
    C4 C5 H4 . . . 120.00 no
    C1 C6 H3 . . . 121.00 no
    C5 C6 H3 . . . 121.00 no
    C2 C7 H7B . . . 109.00 no
    C2 C7 H7C . . . 109.00 no
    C2 C7 H7A . . . 109.00 no
    H7A C7 H7C . . . 109.00 no
    H7B C7 H7C . . . 109.00 no
    H7A C7 H7B . . . 109.00 no
loop_
    _geom_torsion_atom_site_label_1
    _geom_torsion_atom_site_label_2
    _geom_torsion_atom_site_label_3
    _geom_torsion_atom_site_label_4
    _geom_torsion_site_symmetry_1
    _geom_torsion_site_symmetry_2
    _geom_torsion_site_symmetry_3
    _geom_torsion_site_symmetry_4
    _geom_torsion
    _geom_torsion_publ_flag
    N1 C1 C2 C3 . . . . 177.7(3) no
    N1 C1 C2 C7 . . . . 0.2(4) no
    C6 C1 C2 C3 . . . . -0.3(4) no
    C6 C1 C2 C7 . . . . -178.0(3) no
    N1 C1 C6 C5 . . . . -178.1(3) no
    C2 C1 C6 C5 . . . . -0.2(5) no
    C1 C2 C3 Cl1 . . . . -179.5(2) no
    C1 C2 C3 C4 . . . . -0.2(5) no
    C7 C2 C3 Cl1 . . . . -1.8(4) no
    C7 C2 C3 C4 . . . . 177.6(3) no
    Cl1 C3 C4 C5 . . . . -179.5(3) no
    C2 C3 C4 C5 . . . . 1.2(5) no
    C3 C4 C5 C6 . . . . -1.6(5) no
    C4 C5 C6 C1 . . . . 1.1(5) no
loop_
    _geom_hbond_atom_site_label_D
    _geom_hbond_atom_site_label_H
    _geom_hbond_atom_site_label_A
    _geom_hbond_site_symmetry_A
    _geom_hbond_distance_DH
    _geom_hbond_distance_HA
    _geom_hbond_distance_DA
    _geom_hbond_angle_DHA
    _geom_hbond_publ_flag
    O1W H1W1 Cl2 3_455 0.8600 2.2800 3.129(3) 169.00 yes
    O1W H2W1 Cl2 . 0.8600 2.3600 3.139(3) 151.00 yes
    N1 H1A Cl2 2_565 0.8900 2.7000 3.178(3) 115.00 yes
    N1 H1A O1W 4_655 0.8900 2.3000 2.667(4) 105.00 yes
    N1 H1B Cl2 4_645 0.8900 2.6800 3.187(3) 117.00 yes
    N1 H1B O1W 4_655 0.8900 2.2800 2.667(4) 106.00 yes
    N1 H1C Cl2 2_565 0.8900 2.8300 3.178(3) 105.00 yes
    C7 H7A Cl1 . 0.9600 2.5000 3.053(4) 117.00 ?
_iucr_refine_instructions_details
;
TITL cad4 in P 21 21 21
CELL  0.56087   7.4340   7.4745  16.7847   90.000   90.000   90.000
ZERR     4.00   0.0040   0.0030   0.0020    0.000    0.000    0.000
LATT  -1
SYMM  1/2 - X, - Y, 1/2 + Z
SYMM  1/2 + X, 1/2 - Y, - Z
SYMM  - X, 1/2 + Y, 1/2 - Z
SFAC  C    H    N    O    CL
UNIT  28   44   4    4    8
MERG   2
OMIT    -3   9   2
OMIT    -5   7   2
DFIX  0.850 0.010 O1W H1W1
DFIX  0.850 0.010 O1W H2W1
DFIX  1.440 0.020 H1W1 H2W1
FMAP   2
PLAN   25
SIZE     0.15   0.25   0.50
ACTA
BOND
BOND   $H
CONF
L.S.   4
TEMP    20.00
WGHT    0.084100
FVAR       0.91957
CL2   5   -0.121421    0.496625    0.500150    11.00000    0.04763    0.03589 =
         0.05726   -0.00061    0.00679   -0.00044
CL1   5    0.216838    0.689783    0.147205    11.00000    0.07066    0.05554 =
         0.05530    0.01650   -0.00065    0.00601
O1W   4   -0.527953    0.595974    0.480977    11.00000    0.06080    0.03903 =
         0.10276   -0.01131   -0.01917    0.00204
N1    3    0.240004    0.362982    0.418354    11.00000    0.04203    0.03190 =
         0.04523    0.00369    0.00593    0.00551
AFIX  33
H1A   2    0.209103    0.472502    0.434028    11.00000   -1.20000
H1B   2    0.345594    0.333879    0.439721    11.00000   -1.20000
H1C   2    0.156740    0.285163    0.434188    11.00000   -1.20000
AFIX   0
C3    1    0.247667    0.502235    0.206425    11.00000    0.03849    0.04491 =
         0.04517    0.00640    0.00002    0.00246
C6    1    0.301015    0.200268    0.295568    11.00000    0.04556    0.02955 =
         0.05544   -0.00229    0.00210    0.00571
AFIX  43
H3    2    0.319538    0.098196    0.326172    11.00000   -1.20000
AFIX   0
C1    1    0.254194    0.358682    0.330839    11.00000    0.03815    0.03260 =
         0.04169   -0.00101    0.00075    0.00178
C5    1    0.320339    0.194547    0.213543    11.00000    0.07404    0.04280 =
         0.05758   -0.01436    0.00783    0.01244
AFIX  43
H4    2    0.350052    0.087486    0.188567    11.00000   -1.20000
AFIX   0
C2    1    0.224823    0.516323    0.289153    11.00000    0.03419    0.03043 =
         0.04578   -0.00035   -0.00183    0.00138
C4    1    0.295919    0.345313    0.169459    11.00000    0.05930    0.05481 =
         0.04188   -0.00390    0.00045    0.00609
AFIX  43
H5    2    0.311811    0.342229    0.114518    11.00000   -1.20000
AFIX   0
C7    1    0.179258    0.690579    0.328294    11.00000    0.07274    0.03934 =
         0.05288   -0.00137    0.00111    0.01202
AFIX  33
H7A   2    0.165239    0.781429    0.288345    11.00000   -1.50000
H7B   2    0.274303    0.723874    0.364063    11.00000   -1.50000
H7C   2    0.069023    0.678135    0.357566    11.00000   -1.50000
AFIX   1
H1W1  2   -0.420910    0.554520    0.488700    11.00000   -1.50000
H2W1  2   -0.528570    0.701050    0.501220    11.00000   -1.50000
HKLF 4
REM  cad4 in P 21 21 21
REM R1 =  0.0547 for   1804 Fo > 4sig(Fo)  and  0.1571 for all   3947 data
REM    100 parameters refined using      3 restraints
END
WGHT      0.0841      0.0000
REM Highest difference peak  0.351,  deepest hole -0.421,  1-sigma level  0.070
Q1    1   0.3011  0.1760  0.2498  11.00000  0.05    0.35
Q2    1   0.2156  0.4991  0.2468  11.00000  0.05    0.29
Q3    1   0.3421  0.2326  0.2524  11.00000  0.05    0.28
Q4    1  -0.0856  0.4396  0.5420  11.00000  0.05    0.27
Q5    1   0.1144  0.4062  0.4361  11.00000  0.05    0.25
Q6    1  -0.1083  0.5559  0.4577  11.00000  0.05    0.25
Q7    1  -0.5141  0.5585  0.4981  11.00000  0.05    0.25
Q8    1   0.1982  0.6151  0.1847  11.00000  0.05    0.25
Q9    1   0.1578  0.6443  0.3788  11.00000  0.05    0.25
Q10   1   0.2941  0.1853  0.4338  11.00000  0.05    0.23
Q11   1   0.3154  0.4525  0.4478  11.00000  0.05    0.23
Q12   1  -0.2554  0.5003  0.4762  11.00000  0.05    0.23
Q13   1  -0.0433  0.5132  0.5446  11.00000  0.05    0.22
Q14   1   0.1583  0.7002  0.3787  11.00000  0.05    0.22
Q15   1   0.2374  0.7462  0.1898  11.00000  0.05    0.22
Q16   1  -0.0904  0.4388  0.4566  11.00000  0.05    0.22
Q17   1   0.4102  0.3765  0.0997  11.00000  0.05    0.22
Q18   1  -0.5258  0.6179  0.5033  11.00000  0.05    0.21
Q19   1  -0.0041  0.4755  0.4683  11.00000  0.05    0.21
Q20   1   0.2228  0.7183  0.1028  11.00000  0.05    0.20
Q21   1   0.5353 -0.0084  0.2388  11.00000  0.05    0.20
Q22   1   0.2249  0.5848  0.3232  11.00000  0.05    0.20
Q23   1  -0.5164  0.5374  0.5431  11.00000  0.05    0.20
Q24   1   0.2839  0.2806  0.3134  11.00000  0.05    0.20
Q25   1   0.1344  0.6764  0.3302  11.00000  0.05    0.18
;
