# Supplementary material for: 3-Chloro-2-methyl­anilinium chloride monohydrate
Source: Acta Crystallogr Sect E Struct Rep Online. 2014 May 10;70(Pt 6):o643. doi: 10.1107/S1600536814009921 (PMC4051040; doi:10.1107/S1600536814009921)
Supplement: Supplementary file 2 [file e-70-0o643-Isup2.hkl]

#
# h,k,l, Fc-squared, Fo-squared, sigma(Fo-squared) and status flag
#
data_I
_shelx_title ' cad4 in P 21 21 21'
_shelx_refln_list_code          4
_shelx_F_calc_maximum      149.46
_exptl_crystal_F_000       408.00
_reflns_d_resolution_high  0.5978
 
loop_
 _symmetry_equiv_pos_as_xyz
 'x, y, z'
 '-x+1/2, -y, z+1/2'
 'x+1/2, -y+1/2, -z'
 '-x, y+1/2, -z+1/2'
 
_cell_length_a     7.4340
_cell_length_b     7.4745
_cell_length_c    16.7847
_cell_angle_alpha  90.000
_cell_angle_beta   90.000
_cell_angle_gamma  90.000
 
_shelx_F_squared_multiplier     1.000
 
loop_
 _refln_index_h
 _refln_index_k
 _refln_index_l
 _refln_F_squared_calc
 _refln_F_squared_meas
 _refln_F_squared_sigma
 _refln_observed_status
   2   0   0    22338.27    19128.98     35.66 o
   4   0   0     1150.24     1293.85     12.25 o
   6   0   0      161.18      182.89      6.79 o
   8   0   0      153.39      141.18      8.83 o
  10   0   0        0.03      -13.33     13.33 o
  12   0   0        1.47      -18.81     18.81 o
   1   1   0     3494.65     3464.14    129.60 o
   2   1   0     3403.19     3499.06     40.82 o
   3   1   0     5846.23     5732.68     34.53 o
   4   1   0     2359.16     2428.03     16.67 o
   5   1   0     1806.17     1711.87     11.51 o
   6   1   0      281.35      278.73      5.46 o
   7   1   0       13.45       20.13      4.62 o
   8   1   0       52.01       58.69      5.61 o
   9   1   0        2.45       -3.52      8.69 o
  10   1   0        0.09       -4.22      8.05 o
  11   1   0       14.39        7.20     21.74 o
  12   1   0        0.06      -12.94     12.94 o
   0   2   0        0.96        5.88      1.24 o
   1   2   0      303.15      361.14      9.85 o
   2   2   0     1670.71     1829.74     65.58 o
   3   2   0      646.33      716.10      7.98 o
   4   2   0      724.15      791.37      6.09 o
   5   2   0       43.88       51.35      3.53 o
   6   2   0       82.37       66.31      5.62 o
   7   2   0       43.43       39.18      4.93 o
   8   2   0      221.57      220.07      6.93 o
   9   2   0        2.59        7.99      8.23 o
  10   2   0        3.35        4.16      9.00 o
  11   2   0        0.08       -1.77     10.94 o
  12   2   0        0.90       -5.66     12.38 o
   1   3   0     4706.51     4533.23    158.59 o
   2   3   0      179.16      207.47      5.80 o
   3   3   0       31.32       27.70      2.01 o
   4   3   0       38.45       36.97      3.26 o
   5   3   0       14.03       15.42      3.43 o
   6   3   0      107.23       99.86      4.76 o
   7   3   0      101.62      102.92      5.83 o
   8   3   0        0.07        5.56     12.42 o
   9   3   0       14.89       16.36      6.93 o
  10   3   0        0.15       -6.65      9.44 o
  11   3   0        3.63       -5.49     11.03 o
  12   3   0        0.16       13.48     12.37 o
   0   4   0      460.85      439.90      6.45 o
   1   4   0      286.44      305.37     14.17 o
   2   4   0       30.78       31.52      4.82 o
   3   4   0       32.92       33.05      3.05 o
   4   4   0      689.38      639.17      9.37 o
   5   4   0       64.47       66.87      5.66 o
   6   4   0        4.92       11.99      5.96 o
   7   4   0        8.40        7.73      6.94 o
   8   4   0       37.85       41.48      8.04 o
   9   4   0        2.35      -11.72     12.38 o
  10   4   0        2.36       12.04     13.21 o
  11   4   0        0.16      -12.17     15.66 o
   1   5   0       17.18        4.12      3.63 o
   2   5   0       22.79       13.30      3.35 o
   3   5   0     1201.68     1153.51      8.97 o
   4   5   0       41.65       31.59      5.46 o
   5   5   0      205.23      229.31      8.02 o
   6   5   0       20.66        5.39      9.47 o
   7   5   0        2.67        9.47     10.52 o
   8   5   0        0.02      -10.00     10.50 o
   9   5   0        4.74       10.12      8.47 o
  10   5   0        0.67       -4.38     13.10 o
  11   5   0        4.38        4.41      9.78 o
   0   6   0     2462.82     2426.48     21.83 o
   1   6   0        0.88        6.09      5.72 o
   2   6   0     1037.56      964.70     38.11 o
   3   6   0        5.36       -2.81      5.34 o
   4   6   0        8.39        2.20      7.99 o
   5   6   0       24.30       16.98      6.62 o
   6   6   0       50.08       43.91      7.67 o
   7   6   0        9.05       17.89      7.49 o
   8   6   0       39.99       28.02      8.54 o
   9   6   0        2.75        5.00     11.55 o
  10   6   0        0.05       -3.73     13.46 o
   1   7   0       12.66        4.39      5.78 o
   2   7   0      186.26      190.83     11.07 o
   3   7   0      448.31      388.97     22.70 o
   4   7   0       90.71      101.30      8.17 o
   5   7   0      109.78       89.43      8.83 o
   6   7   0       53.55       57.77      9.11 o
   7   7   0        1.12       -1.47     12.63 o
   8   7   0        4.86        6.50     13.97 o
   9   7   0        0.03        4.49     14.77 o
  10   7   0        1.82        3.97     15.89 o
   0   8   0       46.27       45.96      6.34 o
   1   8   0       16.61       11.43      4.40 o
   2   8   0       11.40        6.54      7.83 o
   3   8   0        0.19        1.40      5.31 o
   4   8   0       29.16       31.22      7.70 o
   5   8   0       21.16        8.25     11.12 o
   6   8   0       37.50       36.90      8.94 o
   7   8   0        0.50       -1.62     12.68 o
   8   8   0       55.80       39.76     10.82 o
   9   8   0        0.16      -15.07     15.07 o
   1   9   0       40.10       35.99      7.63 o
   2   9   0        7.30       14.97      9.99 o
   3   9   0       49.45       45.94     19.57 o
   4   9   0       43.65       62.66      8.89 o
   5   9   0       48.46       41.28      9.77 o
   6   9   0        9.49       30.36      9.01 o
   7   9   0        1.23      -12.12     14.97 o
   8   9   0        0.76        2.92     15.16 o
   0  10   0      204.52      205.73     11.03 o
   1  10   0        2.06        4.81      8.45 o
   2  10   0        4.88       -1.83     10.31 o
   3  10   0        5.32       -8.73      8.73 o
   4  10   0       11.02       10.73     13.15 o
   5  10   0        0.31       -2.61     14.39 o
   6  10   0        1.31      -14.20     14.20 o
   7  10   0        0.68       -2.48     15.70 o
   1  11   0        9.81        7.40      7.56 o
   2  11   0       10.18        0.32      9.27 o
   3  11   0        2.97       -2.17     15.66 o
   4  11   0        8.19        5.58     14.46 o
   5  11   0        1.33        0.00     14.63 o
   0  12   0        5.01        6.27     10.31 o
   1  12   0        0.89      -11.73     12.35 o
   2  12   0        3.02        7.06     10.43 o
   3  12   0        0.63        2.79     10.80 o
   1   0   1        4.37        8.38      0.56 o
   2   0   1     2996.18     3287.53     26.00 o
   3   0   1       32.07       40.40      1.38 o
   4   0   1       71.61       59.63      3.53 o
   5   0   1       44.89       33.26      3.76 o
   6   0   1       88.87       74.57      6.10 o
   7   0   1       46.85       45.49      4.32 o
   8   0   1        2.04        3.01      5.78 o
   9   0   1       17.50       17.49      7.62 o
  10   0   1       30.44       40.31      7.85 o
  11   0   1        5.96        4.63      8.21 o
  12   0   1        0.90        5.84      8.21 o
 -12   1   1        0.94       -7.41     11.68 o
 -11   1   1        2.82       -1.55      9.10 o
 -10   1   1        4.18        4.21      8.19 o
  -9   1   1       33.84       29.91      7.39 o
  -8   1   1       29.27       25.68      4.70 o
  -7   1   1       40.50       43.17      4.20 o
  -6   1   1      161.50      179.38      7.78 o
  -5   1   1      432.60      458.63      9.40 o
  -4   1   1      400.60      480.24      4.74 o
  -3   1   1     1726.69     1769.92      7.00 o
  -2   1   1     2919.50     3130.75     30.83 o
  -1   1   1      515.26      616.12     10.96 o
   0   1   1      506.57      529.16      2.23 o
   1   1   1      484.18      570.76     17.54 o
   2   1   1     2913.39     3139.69     30.91 o
   3   1   1     1695.78     1704.84      8.21 o
   4   1   1      397.66      476.95      4.80 o
   5   1   1      436.62      462.36      5.40 o
   6   1   1      162.13      163.46      4.53 o
   7   1   1       40.69       47.08      4.15 o
   8   1   1       29.55       39.69      9.69 o
   9   1   1       33.98       36.01      5.20 o
  10   1   1        4.26       -8.05      8.05 o
  11   1   1        2.83       14.56     15.47 o
  12   1   1        0.96        7.21     18.79 o
 -12   2   1        1.58        3.92      9.37 o
 -11   2   1        2.83       -9.45      9.45 o
 -10   2   1       16.83       21.57      5.91 o
  -9   2   1        2.10        5.82      5.77 o
  -8   2   1       25.91       39.42      4.96 o
  -7   2   1       64.54       60.12      4.55 o
  -6   2   1      450.07      440.15     11.79 o
  -5   2   1       45.92       54.38      3.42 o
  -4   2   1      106.91      110.11      6.26 o
  -3   2   1      903.58      905.81      6.46 o
  -2   2   1     1821.26     1989.98     39.77 o
  -1   2   1      798.54      775.66     29.14 o
   0   2   1      867.14     1056.41      4.26 o
   1   2   1      794.31      755.62     23.86 o
   2   2   1     1837.91     2002.40     75.45 o
   3   2   1      891.38      890.54     22.64 o
   4   2   1      102.70      100.24      5.07 o
   5   2   1       43.32       40.70      3.32 o
   6   2   1      441.69      429.23      9.22 o
   7   2   1       62.62       56.61      4.60 o
   8   2   1       25.79       30.40      5.91 o
   9   2   1        1.99        2.58      7.74 o
  10   2   1       17.23       18.27     10.72 o
  11   2   1        2.80       -8.59      9.09 o
  12   2   1        1.55        4.51     10.68 o
 -12   3   1        1.01       -0.49     10.15 o
 -11   3   1        3.13        3.66     10.05 o
 -10   3   1        2.21       -9.05      9.05 o
  -9   3   1       37.16       31.53      5.82 o
  -8   3   1        3.10       -5.17      5.51 o
  -7   3   1       31.18       33.05      4.41 o
  -6   3   1       50.09       46.78      3.82 o
  -5   3   1      139.03      151.09      4.29 o
  -4   3   1      281.11      356.98      9.84 o
  -3   3   1      519.69      408.64     10.73 o
  -2   3   1      579.16      692.83     21.56 o
  -1   3   1     1476.47     1388.13     41.46 o
   0   3   1      231.20      232.83      3.12 o
   1   3   1     1471.77     1352.55     64.32 o
   2   3   1      569.48      661.55     16.45 o
   3   3   1      513.37      407.49      7.94 o
   4   3   1      280.52      355.04      4.80 o
   5   3   1      139.51      162.10      5.88 o
   6   3   1       48.63       43.24      3.97 o
   7   3   1       31.45       38.31      4.42 o
   8   3   1        2.80       -3.16      6.98 o
   9   3   1       36.71       40.78      6.96 o
  10   3   1        2.15       11.71      6.30 o
  11   3   1        3.05       -7.98      9.92 o
  12   3   1        1.00        8.30      9.00 o
 -11   4   1        1.65        6.91     15.73 o
 -10   4   1       13.55       14.10     10.13 o
  -9   4   1        8.70       13.88      9.11 o
  -8   4   1       27.97       29.14      9.67 o
  -7   4   1       15.92       18.70      8.93 o
  -6   4   1      220.10      233.10      8.88 o
  -5   4   1       82.38       95.33      6.86 o
  -4   4   1       15.75        9.89      5.42 o
  -3   4   1       63.61       65.10      3.34 o
  -2   4   1     1162.91     1282.06     19.42 o
  -1   4   1      352.99      285.89     11.46 o
   0   4   1      993.37     1157.81     22.29 o
   1   4   1      355.49      276.58     16.67 o
   2   4   1     1167.65     1283.72     21.99 o
   3   4   1       64.99       62.36      3.23 o
   4   4   1       14.55       14.77      4.51 o
   5   4   1       83.07      101.38      6.00 o
   6   4   1      224.50      237.59      7.76 o
   7   4   1       16.10       18.32      6.60 o
   8   4   1       27.65       41.73      7.33 o
   9   4   1        8.66      -11.80     11.80 o
  10   4   1       13.23       14.55      8.93 o
  11   4   1        1.60      -10.79     13.45 o
 -11   5   1        1.21       -7.24     13.86 o
 -10   5   1        3.59       -5.59     13.21 o
  -9   5   1       11.58        3.83     12.11 o
  -8   5   1       23.53       36.35      8.04 o
  -7   5   1       70.56       78.18      8.21 o
  -6   5   1      158.28      145.29      7.52 o
  -5   5   1      184.45      194.65      8.02 o
  -4   5   1      441.13      440.67      9.00 o
  -3   5   1      147.89      140.32      9.39 o
  -2   5   1      403.75      356.62     12.18 o
  -1   5   1      873.75      810.47     16.50 o
   0   5   1      107.66       97.93      5.17 o
   1   5   1      887.90      828.29     63.48 o
   2   5   1      404.32      353.36     20.24 o
   3   5   1      152.50      146.83      8.72 o
   4   5   1      440.88      420.61      8.94 o
   5   5   1      178.41      195.23      7.56 o
   6   5   1      157.01      135.15      7.65 o
   7   5   1       69.00       82.02      7.65 o
   8   5   1       23.03       25.59      7.76 o
   9   5   1       11.78       -8.18     11.91 o
  10   5   1        3.52       19.73      8.74 o
  11   5   1        1.23       11.78     15.26 o
 -10   6   1        3.75        8.69     14.32 o
  -9   6   1        2.86       -6.56     13.43 o
  -8   6   1        4.19       -1.83     12.62 o
  -7   6   1       13.63        9.87     10.88 o
  -6   6   1      118.46      129.71      8.51 o
  -5   6   1       13.23       20.85      6.37 o
  -4   6   1      125.13      130.38      7.11 o
  -3   6   1       16.11       15.73      3.78 o
  -2   6   1      957.00      861.63     19.20 o
  -1   6   1       14.90       15.18      3.45 o
   0   6   1     1042.52     1054.96     22.87 o
   1   6   1       14.02       17.16      3.31 o
   2   6   1      938.14      837.11     44.02 o
   3   6   1       14.75       15.00      3.62 o
   4   6   1      124.30      122.91      6.91 o
   5   6   1       12.63       12.83      5.82 o
   6   6   1      118.61      116.98      8.16 o
   7   6   1       13.34       10.38      7.13 o
   8   6   1        4.22        7.49     11.01 o
   9   6   1        2.84        8.77      8.72 o
  10   6   1        3.74       -5.59     14.30 o
 -10   7   1        1.07       10.28     13.85 o
  -9   7   1       11.74       11.07     12.03 o
  -8   7   1        0.12       -8.41     11.91 o
  -7   7   1        6.67       -1.09     11.31 o
  -6   7   1        6.13        3.95      7.02 o
  -5   7   1       31.16        4.80      9.71 o
  -4   7   1       40.11       35.61      6.63 o
  -3   7   1      107.76      103.92      5.90 o
  -2   7   1       33.38       16.40      5.64 o
  -1   7   1      276.44      274.76     11.28 o
   0   7   1       91.34       79.79      4.07 o
   1   7   1      275.68      266.45     31.51 o
   2   7   1       34.78       28.02      3.96 o
   3   7   1      108.22      110.20      5.08 o
   4   7   1       40.24       30.90      6.31 o
   5   7   1       30.75       23.97      7.15 o
   6   7   1        6.26        0.67     10.12 o
   7   7   1        6.43        4.98      7.73 o
   8   7   1        0.10        6.92     11.49 o
   9   7   1       11.96       13.52     13.65 o
  10   7   1        1.11      -10.95     14.75 o
  -9   8   1        0.56       17.01      9.14 o
  -8   8   1        0.77      -12.82     12.82 o
  -7   8   1        1.10      -11.68     11.68 o
  -6   8   1       62.40       58.88      8.63 o
  -5   8   1       10.63       16.77      6.73 o
  -4   8   1       14.01       24.12      6.36 o
  -3   8   1        2.68        3.50      5.19 o
  -2   8   1      122.14      111.12      7.94 o
  -1   8   1        1.11        7.61      4.13 o
   0   8   1       44.81       39.49      4.68 o
   1   8   1        1.00       -0.16      6.51 o
   2   8   1      123.92      109.26     14.38 o
   3   8   1        2.46       11.31      5.62 o
   4   8   1       13.80       18.45      7.66 o
   5   8   1       10.13        7.92     10.87 o
   6   8   1       62.72       56.01      9.14 o
   7   8   1        1.24        8.14     12.54 o
   8   8   1        0.79        8.90     12.77 o
   9   8   1        0.54        5.61     10.04 o
  -8   9   1        2.81       -8.14     15.95 o
  -7   9   1        4.24       -9.72     14.69 o
  -6   9   1        1.29       -6.55     14.05 o
  -5   9   1       24.95       36.83      9.27 o
  -4   9   1        0.84        8.25      7.66 o
  -3   9   1       52.43       51.01      5.69 o
  -2   9   1        2.38        4.16      7.38 o
  -1   9   1       40.06       40.82      5.76 o
   0   9   1       15.20       16.04      5.31 o
   1   9   1       39.86       35.47      5.56 o
   2   9   1        2.52        8.66      8.08 o
   3   9   1       52.47       48.18      5.88 o
   4   9   1        0.97        0.37     10.51 o
   5   9   1       25.15        9.71     12.26 o
   6   9   1        1.28        6.87      8.77 o
   7   9   1        4.38        5.84      9.95 o
   8   9   1        2.77       -4.39     14.59 o
  -7  10   1        0.50      -11.22     17.24 o
  -6  10   1        2.63        9.12     15.53 o
  -5  10   1        2.13        5.14     13.93 o
  -4  10   1        0.23        3.86      9.33 o
  -3  10   1        1.62      -12.66     12.66 o
  -2  10   1       56.65       56.38      6.63 o
  -1  10   1        0.22        6.97      7.92 o
   0  10   1        4.91        2.69      8.59 o
   1  10   1        0.18       -8.56      8.56 o
   2  10   1       56.75       69.06     15.60 o
   3  10   1        1.68       -3.32      8.58 o
   4  10   1        0.24       -4.55     12.65 o
   5  10   1        2.20       13.53      8.87 o
   6  10   1        2.65      -11.60     13.82 o
   7  10   1        0.52       -1.49     15.31 o
  -5  11   1       13.81       -0.96     16.52 o
  -4  11   1        6.40       -8.24     14.83 o
  -3  11   1       13.25        4.79     10.04 o
  -2  11   1        3.98        9.70     19.80 o
  -1  11   1        7.75        7.68      9.19 o
   0  11   1        0.90        3.93      9.08 o
   1  11   1        7.98        7.41      9.33 o
   2  11   1        3.94       -8.31     10.04 o
   3  11   1       13.40       11.93      8.08 o
   4  11   1        6.44       -3.73     14.05 o
   5  11   1       13.52      -15.13     15.13 o
  -3  12   1        1.13        1.72     18.24 o
  -2  12   1       28.11       24.16     11.64 o
  -1  12   1        3.06       -2.04     12.09 o
   0  12   1       29.81       41.26      8.18 o
   1  12   1        3.05       -5.04     11.08 o
   2  12   1       27.34       34.02      8.02 o
   3  12   1        1.05       -7.43     10.83 o
   1   0   2       58.93       77.01      0.85 o
   2   0   2     9347.75     9216.28     17.70 o
   3   0   2      103.35      112.03      1.60 o
   4   0   2     1579.05     1545.08     14.21 o
   5   0   2        0.71        2.61      3.45 o
   6   0   2        4.04        4.28      4.35 o
   7   0   2        5.77        3.53      4.98 o
   8   0   2      106.90      104.56      7.25 o
   9   0   2        9.09       19.60      4.93 o
  10   0   2        0.20        4.06      7.70 o
  11   0   2        1.78        5.39      8.56 o
  12   0   2        3.47        2.18      8.90 o
 -12   1   2        0.24       -4.06     13.85 o
 -11   1   2        2.97       11.86      6.49 o
 -10   1   2        3.34       -0.59      7.26 o
  -9   1   2       34.75       31.44      5.02 o
  -8   1   2       11.21       11.75      4.73 o
  -7   1   2      378.02      391.60     13.09 o
  -6   1   2      190.94      184.42      7.43 o
  -5   1   2      321.94      319.23      5.52 o
  -4   1   2      450.44      397.25      4.20 o
  -3   1   2      274.14      225.59      2.07 o
  -2   1   2     1551.17     1591.87     16.88 o
  -1   1   2     4353.35     4857.08     23.35 o
   0   1   2       58.02       59.86      0.78 o
   1   1   2     4358.46     4873.83     51.81 o
   2   1   2     1567.04     1603.34      8.04 o
   3   1   2      285.65      239.70      2.23 o
   4   1   2      455.43      417.42      4.36 o
   5   1   2      326.04      313.51      4.64 o
   6   1   2      192.17      182.14      4.54 o
   7   1   2      380.42      389.43      7.69 o
   8   1   2       11.36        1.19      7.01 o
   9   1   2       34.80       37.84      8.96 o
  10   1   2        3.35        9.73      5.91 o
  11   1   2        3.09        5.54      8.30 o
  12   1   2        0.25        6.48      9.27 o
 -12   2   2        5.02       -9.92      9.92 o
 -11   2   2        2.44       -1.17     11.38 o
 -10   2   2       12.29        6.02     13.01 o
  -9   2   2        4.94        0.99      7.07 o
  -8   2   2       35.83       42.60      7.47 o
  -7   2   2        2.25       -2.61      5.22 o
  -6   2   2      183.66      189.74      8.27 o
  -5   2   2       71.13       49.40      3.14 o
  -4   2   2     1235.93     1290.39      9.06 o
  -3   2   2      262.15      222.15      2.59 o
  -2   2   2      178.75      219.47      1.94 o
  -1   2   2      894.34     1059.77      9.16 o
   0   2   2     5668.77     6539.35     62.74 o
   1   2   2      874.31      996.48     29.75 o
   2   2   2      182.13      223.41      6.29 o
   3   2   2      270.04      230.85      3.28 o
   4   2   2     1236.27     1291.11     18.11 o
   5   2   2       69.81       54.91      3.26 o
   6   2   2      187.69      189.21      4.63 o
   7   2   2        2.18       -3.52      5.35 o
   8   2   2       37.54       44.38      4.82 o
   9   2   2        4.95        3.34      5.20 o
  10   2   2       12.36       16.83      6.10 o
  11   2   2        2.46        1.01      8.08 o
  12   2   2        5.04        4.58      7.53 o
 -12   3   2        3.85        5.48     10.01 o
 -11   3   2        4.05       10.91      6.02 o
 -10   3   2       14.83       15.56      5.66 o
  -9   3   2       21.06       24.71      5.06 o
  -8   3   2       27.70       34.54      7.75 o
  -7   3   2      120.29      122.14      4.81 o
  -6   3   2       12.96       20.06     12.10 o
  -5   3   2       40.89       30.74      2.95 o
  -4   3   2      127.72      110.54      3.22 o
  -3   3   2      233.31      182.70      4.21 o
  -2   3   2      239.98      223.05      6.54 o
  -1   3   2     2220.53     2478.48     28.15 o
   0   3   2      149.05      167.22      1.99 o
   1   3   2     2214.30     2373.03     69.29 o
   2   3   2      243.63      218.24      5.34 o
   3   3   2      231.68      174.29      3.04 o
   4   3   2      132.40      115.64      3.35 o
   5   3   2       41.50       34.12      3.27 o
   6   3   2       12.75        9.64      4.07 o
   7   3   2      119.78      121.51      4.92 o
   8   3   2       27.91       26.87      5.02 o
   9   3   2       20.99       21.15      5.20 o
  10   3   2       14.97       16.10      6.80 o
  11   3   2        4.01        9.11      7.32 o
  12   3   2        3.87       10.07     10.17 o
 -11   4   2        4.16        1.38     14.76 o
 -10   4   2        7.10      -13.56     13.56 o
  -9   4   2       19.81       29.20      8.22 o
  -8   4   2       62.42       67.17      8.08 o
  -7   4   2       36.22       33.98      6.86 o
  -6   4   2      108.49      113.89      6.92 o
  -5   4   2       80.69       75.02      5.87 o
  -4   4   2     1253.54     1210.16     11.91 o
  -3   4   2       87.73       92.03      5.09 o
  -2   4   2      129.66      115.28      3.14 o
  -1   4   2      234.23      272.95      6.22 o
   0   4   2       30.90       17.71      3.10 o
   1   4   2      234.63      252.94     15.79 o
   2   4   2      127.31      110.86      3.25 o
   3   4   2       88.51       94.89      3.22 o
   4   4   2     1249.37     1210.36     11.98 o
   5   4   2       82.44       79.69      5.45 o
   6   4   2      107.24      113.76      6.65 o
   7   4   2       36.87       33.08      6.21 o
   8   4   2       61.01       59.27      7.56 o
   9   4   2       19.87        9.73      7.44 o
  10   4   2        7.08        0.83     12.67 o
  11   4   2        4.17       -0.47     12.89 o
 -11   5   2        1.58        7.23     15.14 o
 -10   5   2        0.10        5.17     13.59 o
  -9   5   2       31.85       49.79      9.00 o
  -8   5   2        4.85       10.70      7.54 o
  -7   5   2      112.38       96.01      8.21 o
  -6   5   2       37.52       28.90      6.53 o
  -5   5   2       48.39       51.79      5.92 o
  -4   5   2      208.03      204.09      6.99 o
  -3   5   2      125.68      139.05      4.01 o
  -2   5   2      282.49      305.30      6.79 o
  -1   5   2      806.55      880.31      8.85 o
   0   5   2      483.17      556.29     11.66 o
   1   5   2      806.63      837.51     63.55 o
   2   5   2      281.76      295.00     19.16 o
   3   5   2      123.79      127.43      5.73 o
   4   5   2      207.27      186.56      6.48 o
   5   5   2       45.75       47.74      4.99 o
   6   5   2       37.25       39.91      5.43 o
   7   5   2      113.08      107.54      7.23 o
   8   5   2        4.90       12.12      6.17 o
   9   5   2       31.93       34.35      6.93 o
  10   5   2        0.11        9.21      9.82 o
  11   5   2        1.52        9.33      7.90 o
 -10   6   2        0.82        8.69     14.31 o
  -9   6   2        1.83        9.44     12.30 o
  -8   6   2       21.41       32.34      8.57 o
  -7   6   2        2.25        4.45      7.26 o
  -6   6   2        4.29        6.65      7.08 o
  -5   6   2       10.57        2.66      9.54 o
  -4   6   2      545.51      533.39     10.94 o
  -3   6   2       15.07       16.40      3.46 o
  -2   6   2       70.75       76.21      4.03 o
  -1   6   2       39.63       43.39      3.50 o
   0   6   2        1.96        5.06      4.50 o
   1   6   2       38.14       37.66      3.40 o
   2   6   2       72.17       80.17     10.86 o
   3   6   2       14.79       14.50      4.87 o
   4   6   2      549.38      485.40     10.19 o
   5   6   2       10.30        6.50      6.84 o
   6   6   2        4.48       -7.60      7.60 o
   7   6   2        2.29       -5.04      8.33 o
   8   6   2       21.44       32.04      6.91 o
   9   6   2        1.85       -9.76      9.76 o
  10   6   2        0.85      -10.09     10.09 o
 -10   7   2        0.75       -3.90     15.49 o
  -9   7   2        4.84        1.77     13.81 o
  -8   7   2        9.10        1.60     12.88 o
  -7   7   2       24.45       28.43      8.03 o
  -6   7   2       34.59       25.50      7.24 o
  -4   7   2      116.93      101.86      7.43 o
  -3   7   2       59.38       47.57      4.14 o
  -2   7   2       88.46       93.85      4.24 o
  -1   7   2      346.27      363.06      6.06 o
   0   7   2       76.14       80.86      4.82 o
   1   7   2      348.17      341.64     31.07 o
   2   7   2       87.43       89.46      5.92 o
   3   7   2       59.97       52.90      5.69 o
   4   7   2      116.35       99.33      6.94 o
   5   7   2       22.34       19.44      5.59 o
   6   7   2       34.86       37.39      6.22 o
   7   7   2       24.46       38.21      6.53 o
   8   7   2        9.09       -2.85     10.03 o
   9   7   2        4.87       -0.67      7.46 o
  10   7   2        0.74      -10.45     12.76 o
  -9   8   2        1.54       -1.43     14.76 o
  -8   8   2        1.93      -12.23     14.84 o
  -7   8   2        6.87        6.00     13.82 o
  -6   8   2        3.98        7.33     12.90 o
  -5   8   2       25.03       24.22      8.31 o
  -4   8   2       96.79       97.02      8.74 o
  -3   8   2       93.46       84.59      7.10 o
  -2   8   2        2.42        3.74      6.84 o
  -1   8   2       76.77       66.10      4.76 o
   0   8   2      282.29      293.57     10.68 o
   1   8   2       77.37       69.80     14.63 o
   2   8   2        2.44       -5.58      5.58 o
   3   8   2       92.18       77.67      5.05 o
   4   8   2       96.42       82.83      7.26 o
   5   8   2       24.59       17.79      5.91 o
   6   8   2        3.98        5.98      7.97 o
   7   8   2        6.76        3.46      6.86 o
   8   8   2        1.98       -8.02     10.05 o
   9   8   2        1.57      -11.79     11.79 o
  -8   9   2        0.62        9.56     13.10 o
  -7   9   2       19.49        8.82     12.85 o
  -6   9   2        0.48       -2.46     12.19 o
  -5   9   2        4.32       -3.82     11.83 o
  -4   9   2        3.08       -1.43     10.51 o
  -2   9   2       24.50       27.18      4.48 o
  -1   9   2       51.78       58.20      4.98 o
   0   9   2        3.68        1.32      6.00 o
   1   9   2       51.51       63.15     14.84 o
   2   9   2       24.70       26.92      5.36 o
   3   9   2       10.22        6.01     13.19 o
   4   9   2        3.08        6.94      8.83 o
   5   9   2        4.41        9.92      6.73 o
   6   9   2        0.46        5.42      9.80 o
   7   9   2       19.26       10.80     11.19 o
   8   9   2        0.64        1.47     12.49 o
  -7  10   2        4.65        1.95     14.55 o
  -6  10   2        1.69      -14.34     14.34 o
  -5  10   2        5.92      -13.58     13.58 o
  -4  10   2       32.78       50.34      8.98 o
  -3  10   2       11.43       10.07     13.91 o
  -2  10   2       36.46       32.77      5.84 o
  -1  10   2        9.32       16.11     11.09 o
   0  10   2        6.70        1.01      6.03 o
   1  10   2        9.23       -3.69      7.60 o
   2  10   2       36.17       28.30      5.88 o
   3  10   2       11.46       27.40     11.88 o
   4  10   2       32.74       46.14      7.84 o
   5  10   2        6.07       16.82      7.75 o
   6  10   2        1.68       -0.46     11.25 o
   7  10   2        4.71       13.41      8.73 o
  -5  11   2        4.27       11.02     11.52 o
  -4  11   2       11.74       16.00     10.44 o
  -3  11   2        4.38        6.73      6.76 o
  -2  11   2       13.41       28.12      8.23 o
  -1  11   2       17.34       15.18      6.22 o
   0  11   2       10.81       14.37      9.10 o
   1  11   2       17.43       11.00      7.17 o
   2  11   2       13.70        3.06      8.65 o
   3  11   2        4.14       -4.39      9.01 o
   4  11   2       11.78        9.92      9.00 o
   5  11   2        4.09       -5.94     12.55 o
  -3  12   2        1.49     7148.80   4263.01 o
  -2  12   2        0.40       -6.92     11.14 o
  -1  12   2        3.44        0.76     10.28 o
   0  12   2       16.03       -3.84     10.49 o
   1  12   2        3.36       14.02      7.93 o
   2  12   2        0.42        0.33      8.81 o
   3  12   2        1.44      -10.20     16.71 o
   1   0   3       11.40        8.03      0.91 o
   2   0   3     3763.39     4049.44     21.33 o
   3   0   3      566.01      581.48      4.15 o
   4   0   3      205.95      190.74      4.53 o
   5   0   3       77.67       60.51      3.84 o
   6   0   3      387.90      344.40      7.34 o
   7   0   3       16.37        9.40      4.55 o
   8   0   3       22.37       25.66      5.68 o
   9   0   3        0.00       -2.66      7.97 o
  10   0   3       13.10       19.90      6.86 o
  11   0   3        0.05        3.94     11.20 o
  12   0   3        0.49       -4.96     12.39 o
 -12   1   3        0.12        2.48     11.99 o
 -11   1   3        2.87        2.64     11.03 o
 -10   1   3        0.69       -9.84      9.84 o
  -9   1   3       33.52       36.05      6.50 o
  -8   1   3        6.67       11.42      5.44 o
  -7   1   3       72.16       68.51      5.66 o
  -6   1   3       75.85       74.73      5.03 o
  -5   1   3      475.05      491.20      7.54 o
  -4   1   3      734.83      719.78      7.73 o
  -3   1   3      999.61      995.14     19.65 o
  -2   1   3      285.87      305.91      2.78 o
  -1   1   3      413.65      488.39      3.55 o
   0   1   3     1433.02     1574.31     49.57 o
   1   1   3      425.03      515.73      5.81 o
   2   1   3      278.84      307.69      2.79 o
   3   1   3      993.05      976.39      6.68 o
   4   1   3      731.28      732.24      7.90 o
   5   1   3      478.58      515.36      7.66 o
   6   1   3       74.86       76.80      4.91 o
   7   1   3       73.30       75.87      5.76 o
   8   1   3        6.48        1.44      7.86 o
   9   1   3       32.71       26.68      6.97 o
  10   1   3        0.72        5.20      6.76 o
  11   1   3        2.75        4.40     10.96 o
  12   1   3        0.13       10.95     11.55 o
 -12   2   3        0.19        5.49     12.74 o
 -11   2   3        1.05      -10.58     11.64 o
 -10   2   3       42.87       32.78      8.17 o
  -9   2   3       20.01       19.13      6.39 o
  -8   2   3       43.12       43.74      6.21 o
  -7   2   3       44.56       42.62      5.32 o
  -6   2   3       40.51       37.50      4.54 o
  -5   2   3      307.42      336.21      6.76 o
  -4   2   3       27.67       30.52      3.39 o
  -3   2   3      226.06      292.17      4.84 o
  -2   2   3     2451.70     2546.36     12.53 o
  -1   2   3      481.88      524.65      4.85 o
   0   2   3      368.43      378.07      4.00 o
   1   2   3      472.97      534.94     10.44 o
   2   2   3     2502.18     2691.84     11.79 o
   3   2   3      220.91      290.48     10.27 o
   4   2   3       29.16       31.42      3.20 o
   5   2   3      307.10      346.38      6.89 o
   6   2   3       39.25       41.31      4.48 o
   7   2   3       44.80       42.84      5.25 o
   8   2   3       43.29       44.22      5.98 o
   9   2   3       20.28        6.18      8.70 o
  10   2   3       43.04       29.30      8.07 o
  11   2   3        1.09       10.51      7.23 o
  12   2   3        0.18       -4.04     12.36 o
 -12   3   3        2.24      -10.21     13.79 o
 -11   3   3        0.17       -2.50      8.54 o
 -10   3   3        8.14        7.60     11.58 o
  -9   3   3        2.48        5.97     10.18 o
  -8   3   3       14.99       21.78      6.40 o
  -7   3   3      138.18      137.78      7.10 o
  -6   3   3       27.74       27.47      4.94 o
  -5   3   3      379.55      366.40      7.53 o
  -4   3   3       11.92       22.81      3.52 o
  -3   3   3      341.19      317.89      4.15 o
  -2   3   3      420.56      450.57      4.24 o
  -1   3   3     1426.75     1568.84      9.67 o
   0   3   3       23.92       29.41      1.81 o
   1   3   3     1417.03     1567.37      9.64 o
   2   3   3      416.83      451.43      4.19 o
   3   3   3      339.35      333.24      4.33 o
   4   3   3       12.82       19.78      3.65 o
   5   3   3      382.57      376.66      7.60 o
   6   3   3       27.70       20.91      4.77 o
   7   3   3      139.17      126.32      6.97 o
   8   3   3       15.17        8.09      6.10 o
   9   3   3        2.48       -9.40      9.40 o
  10   3   3        8.14       -6.91     11.27 o
  11   3   3        0.15        9.66      8.01 o
  -3   4   3      343.45      342.85      6.78 o
  -2   4   3      560.51      636.61      8.02 o
  -1   4   3      186.76      205.33      4.84 o
   0   4   3       23.44       15.28      2.86 o
   1   4   3      183.93      203.65      4.71 o
   2   4   3      556.30      632.39      7.79 o
   3   4   3      345.74      366.34      6.69 o
   4   4   3        9.10       10.55      3.78 o
   5   4   3       52.80       45.58      5.01 o
   6   4   3      230.18      257.98      7.78 o
   7   4   3       36.48       32.83      5.83 o
   8   4   3        9.78        7.43      6.08 o
   9   4   3        5.83       -0.75      9.84 o
  10   4   3       13.61        6.79     10.68 o
  11   4   3        1.96        0.47     11.41 o
  -3   5   3      104.62      102.07      5.48 o
  -2   5   3       71.94       85.02      4.39 o
  -1   5   3      672.69      707.15      8.95 o
   0   5   3       53.20       55.75      4.08 o
   1   5   3      676.29      688.08      8.87 o
   2   5   3       73.31       74.89      4.69 o
   3   5   3      105.94      108.21      5.32 o
   4   5   3       46.27       52.55      4.99 o
   5   5   3       42.41       45.14      5.35 o
   6   5   3       22.60       20.15      5.49 o
   7   5   3       18.71        6.59      9.05 o
   8   5   3        9.42        2.83      6.71 o
   9   5   3       16.91       15.53      8.15 o
  10   5   3        0.66       -8.05     12.19 o
  11   5   3        1.70        6.50     12.69 o
  -3   6   3        3.95        6.01      5.24 o
  -2   6   3      305.17      324.00      7.83 o
  -1   6   3       23.14       32.79      4.82 o
   0   6   3        2.83       -4.48      6.42 o
   1   6   3       24.77       30.64      4.96 o
   2   6   3      306.04      301.26      8.48 o
   3   6   3        4.39       11.12      4.86 o
   4   6   3        8.91        7.06      8.11 o
   5   6   3       16.04        6.66      8.22 o
   6   6   3      146.28      156.25      8.17 o
   7   6   3        1.32        4.80      9.02 o
   8   6   3        5.12       -4.21      9.60 o
   9   6   3        0.26       10.44      7.37 o
  10   6   3        4.22      -12.72     12.72 o
  -3   7   3       34.97       39.19      6.30 o
  -2   7   3       50.27       46.77      5.88 o
  -1   7   3      173.00      203.72      7.28 o
   0   7   3        8.14       12.98      4.97 o
   1   7   3      173.37      185.76      7.43 o
   2   7   3       51.12       41.09      6.15 o
   3   7   3       35.50       24.86      6.61 o
   4   7   3       10.77       12.39      5.90 o
   5   7   3       70.84       71.04      7.15 o
   6   7   3        3.57        9.93      6.00 o
   7   7   3       21.36       25.99      7.00 o
   8   7   3        0.66       -7.49     10.43 o
   9   7   3        2.67       -7.34     10.51 o
  10   7   3        0.26        9.13     11.85 o
  -3   8   3       12.06       17.48      6.43 o
  -2   8   3      156.64      152.92      8.04 o
  -1   8   3        5.17        4.88      8.12 o
   0   8   3        6.51       -6.27      8.41 o
   1   8   3        5.15        5.90      5.51 o
   2   8   3      157.74      124.03      8.05 o
   3   8   3       12.50       -4.34      8.20 o
   4   8   3       16.41       24.31      6.55 o
   5   8   3       14.93        9.87      6.72 o
   6   8   3        9.63        6.87     10.11 o
   7   8   3        6.05        0.41     10.43 o
   8   8   3        8.69        6.81     11.58 o
   9   8   3        0.55       -9.44     12.04 o
  -3   9   3       58.02       79.72      8.09 o
  -2   9   3        4.83        4.09     10.34 o
  -1   9   3       94.66      111.28      8.37 o
   0   9   3       48.51       33.88      7.89 o
   1   9   3       92.38       84.33      8.60 o
   2   9   3        5.11       11.27      7.13 o
   3   9   3       57.05       42.56      8.46 o
   4   9   3        5.58       11.75      6.80 o
   5   9   3       40.19       28.56      8.46 o
   6   9   3        2.39      -11.92     11.92 o
   7   9   3        7.34        8.72     12.46 o
   8   9   3        0.32      -12.41     13.14 o
  -3  10   3        5.29        4.84     10.31 o
  -2  10   3       44.96       27.33      7.91 o
  -1  10   3        0.06        8.80      7.02 o
   0  10   3       11.99        7.41      7.04 o
   1  10   3        0.07      -11.45     11.45 o
   2  10   3       45.62        8.99     11.48 o
   3  10   3        5.15      -11.39     11.39 o
   4  10   3        9.42       14.77      7.78 o
   5  10   3        1.29        0.00     12.19 o
   6  10   3       14.65        6.62     12.50 o
   7  10   3        0.77        1.02     13.93 o
  -3  11   3       11.00        9.13     12.02 o
  -2  11   3        0.35        9.77      8.63 o
  -1  11   3        4.97       10.04     12.09 o
   0  11   3        0.19       -1.74     12.04 o
   1  11   3        5.02       28.59      8.14 o
   2  11   3        0.31      -11.51     11.51 o
   3  11   3       10.87        9.60     10.11 o
   4  11   3        1.48       -1.90     11.29 o
   5  11   3        5.87        2.48     12.48 o
  -3  12   3        2.73       21.58      8.35 o
  -2  12   3       12.30       -4.01     13.43 o
  -1  12   3        0.37      -13.15     13.15 o
   0  12   3        0.01        0.00     12.33 o
   1  12   3        0.32      -12.85     12.90 o
   2  12   3       12.51      -13.97     13.97 o
   3  12   3        2.74       -8.23     13.35 o
   0   0   4      988.76     1101.94      8.01 o
   1   0   4     1137.34     1075.95     12.55 o
   2   0   4     3157.58     3153.22     11.70 o
   3   0   4      233.37      242.35      4.95 o
   4   0   4     1364.03     1285.51     12.45 o
   5   0   4       98.87       99.93      4.60 o
   6   0   4       18.30       14.66      4.35 o
   7   0   4        5.73        2.45      6.84 o
   8   0   4       72.11       59.92      6.81 o
   9   0   4        2.28       11.96      6.15 o
  10   0   4        0.27       -6.87     10.61 o
  11   0   4        0.12       -7.39     11.03 o
  12   0   4        3.13        5.42     12.52 o
 -12   1   4        0.14      -13.62     13.62 o
 -11   1   4        5.41       12.24     12.33 o
 -10   1   4        2.26        7.30      9.96 o
  -9   1   4        2.29       -9.03      9.26 o
  -8   1   4        8.20       15.34      5.36 o
  -7   1   4      113.33      118.91      6.58 o
  -6   1   4      108.26      104.14      5.49 o
  -5   1   4      274.75      281.37      6.35 o
  -4   1   4      178.23      163.37      4.60 o
  -3   1   4      212.84      228.92      3.17 o
  -2   1   4      270.38      263.97      2.81 o
  -1   1   4     3029.43     3071.03     25.73 o
   0   1   4      865.92      829.47      8.53 o
   1   1   4     3013.42     3077.36     42.06 o
   2   1   4      271.39      266.09      3.94 o
   3   1   4      213.42      229.30      3.17 o
   4   1   4      183.61      173.57      4.78 o
   5   1   4      279.18      292.17      6.37 o
   6   1   4      108.81      108.18      5.38 o
   7   1   4      112.44      120.85      6.84 o
   8   1   4        8.46        7.82      8.55 o
   9   1   4        2.24        6.36      9.82 o
  10   1   4        2.30        6.15      7.53 o
  11   1   4        5.47      -12.74     12.74 o
  12   1   4        0.15       -9.90     13.91 o
 -12   2   4        2.67        9.03     13.07 o
 -11   2   4        0.57        4.90     11.31 o
 -10   2   4        0.40      -10.86     10.86 o
  -9   2   4        1.90       -1.03      9.58 o
  -8   2   4      116.13      115.63      7.44 o
  -7   2   4       18.45       14.98      5.29 o
  -6   2   4       88.97       86.83      5.23 o
  -5   2   4      208.88      219.97      5.91 o
  -4   2   4       83.25       68.12      3.95 o
  -3   2   4      142.28      204.62      5.39 o
  -2   2   4      621.02      660.59     12.39 o
  -1   2   4     1044.51     1140.85      7.46 o
   0   2   4     8598.41     9023.97    147.02 o
   1   2   4     1059.16     1165.57     21.00 o
   2   2   4      625.01      674.33     16.49 o
   3   2   4      143.67      210.57      3.21 o
   4   2   4       86.24       78.74      3.80 o
   5   2   4      210.50      227.67      5.96 o
   6   2   4       89.91       85.41      5.44 o
   7   2   4       18.50       20.39      5.14 o
   8   2   4      116.01      114.58      6.74 o
   9   2   4        1.98        6.34      6.35 o
  10   2   4        0.35       -5.88     12.61 o
  11   2   4        0.59        2.67     12.95 o
  12   2   4        2.59       17.83     10.38 o
 -11   3   4        5.74        7.77     12.30 o
 -10   3   4        9.56       12.32      7.52 o
  -9   3   4       11.62       17.57      6.49 o
  -8   3   4       16.92       24.83      6.27 o
  -7   3   4       33.38       33.59      5.71 o
  -6   3   4        3.58        1.51      4.73 o
  -5   3   4      483.61      462.21      8.34 o
  -4   3   4      116.94      129.75      4.87 o
  -3   3   4     3050.23     3087.72     43.86 o
  -2   3   4      198.17      213.47      3.24 o
  -1   3   4     1368.71     1723.92     43.84 o
   0   3   4      473.11      458.02     12.17 o
   1   3   4     1366.39     1724.29     21.26 o
   2   3   4      201.35      226.59      6.66 o
   3   3   4     3037.55     3179.40     62.28 o
   4   3   4      117.18      139.15      4.94 o
   5   3   4      483.24      464.02      8.43 o
   6   3   4        3.83        3.04      6.74 o
   7   3   4       33.39       31.89      5.85 o
   8   3   4       16.76       18.97      6.54 o
   9   3   4       11.37        6.04     10.56 o
  10   3   4        9.45        6.88     11.42 o
  11   3   4        5.82       10.52      8.98 o
  -3   4   4      421.79      466.73      7.44 o
  -2   4   4      395.15      448.94      6.80 o
  -1   4   4       25.27       28.39      2.89 o
   0   4   4     1781.63     2067.89     17.83 o
   1   4   4       25.85       24.81      3.07 o
   2   4   4      390.91      456.61      6.87 o
   3   4   4      423.30      481.45      7.47 o
   4   4   4      234.63      221.58      6.24 o
   5   4   4      170.84      168.40      6.48 o
   6   4   4       90.64       88.42      6.26 o
   7   4   4       58.89       64.52      6.56 o
   8   4   4       86.37       81.36      7.81 o
   9   4   4        5.00        2.25     10.68 o
  10   4   4        2.37        7.60     11.33 o
  11   4   4        1.83        7.13      9.24 o
  -3   5   4      124.11      102.59      5.18 o
  -2   5   4      181.34      169.06      5.45 o
  -1   5   4     1120.05     1095.01     10.82 o
   0   5   4       14.41        5.53      3.37 o
   1   5   4     1118.88     1139.39     11.87 o
   2   5   4      181.48      178.04      5.50 o
   3   5   4      124.28      117.06      5.22 o
   4   5   4       44.16       42.57      4.91 o
   5   5   4       57.46       65.20      5.79 o
   6   5   4       15.32       21.14      5.51 o
   7   5   4        5.99        3.13      8.43 o
   8   5   4        2.26        2.12      8.73 o
   9   5   4        0.80        5.95     10.49 o
  10   5   4        0.24        3.56      8.33 o
  11   5   4        7.05        3.97     13.14 o
  -3   6   4       99.39       98.69      5.59 o
  -2   6   4        7.00        3.58      4.17 o
  -1   6   4       29.77       23.86      4.30 o
   0   6   4       34.22       33.18      4.45 o
   1   6   4       29.88       29.30      4.33 o
   2   6   4        6.64       -6.10      6.72 o
   3   6   4       99.52       94.78      5.63 o
   4   6   4      308.88      285.88      8.33 o
   5   6   4       11.53       25.15      5.44 o
   6   6   4       11.03        7.69      9.05 o
   7   6   4        4.46        8.89      9.60 o
   8   6   4       30.62       38.29      7.85 o
   9   6   4        0.95        7.64     11.62 o
  10   6   4        0.62        6.14     12.52 o
  -3   7   4      156.55      170.21      7.24 o
  -2   7   4        0.92        7.52      4.65 o
  -1   7   4       38.96       38.43      5.37 o
   0   7   4        2.63       -5.84      6.67 o
   1   7   4       39.20       45.23      4.97 o
   2   7   4        0.78       -6.13      6.40 o
   3   7   4      158.82      152.74      7.44 o
   4   7   4       23.07       29.13      5.39 o
   5   7   4       25.31       29.71      6.31 o
   6   7   4        3.80       15.37      6.46 o
   7   7   4       18.52        2.26     10.24 o
   8   7   4        1.25      -10.71     10.71 o
   9   7   4        5.00        0.91     12.12 o
  10   7   4        0.81        9.58     12.11 o
  -3   8   4        5.44        7.76      6.15 o
  -2   8   4       13.54        2.97      8.92 o
  -1   8   4        2.55        9.53      5.74 o
   0   8   4      279.79      304.07      9.25 o
   1   8   4        2.24        4.62      7.96 o
   2   8   4       13.58       18.27      6.28 o
   3   8   4        5.68       -3.42      8.51 o
   4   8   4       35.45       27.66      6.94 o
   5   8   4        6.31       13.94      6.69 o
   6   8   4        4.31        4.58     10.37 o
   7   8   4        0.60       -0.41     10.75 o
   8   8   4       12.83        9.03     11.93 o
   9   8   4        0.04        5.43     12.20 o
  -3   9   4       54.32       57.62      7.56 o
  -2   9   4        8.30       -0.69      9.34 o
  -1   9   4        4.97        5.00      9.34 o
   0   9   4        3.03       -1.99      9.18 o
   1   9   4        5.18        8.68      9.45 o
   2   9   4        8.31       14.53      6.71 o
   3   9   4       54.02       63.03      7.73 o
   4   9   4        1.33        7.10     10.83 o
   5   9   4       23.48       27.38      7.50 o
   6   9   4        1.51        4.25      7.53 o
   7   9   4        8.40      -10.99     12.74 o
   8   9   4        1.24       -7.43     11.22 o
  -3  10   4        0.75        0.40     10.31 o
  -2  10   4        0.11       -4.68     10.51 o
  -1  10   4        0.16       -1.15      9.90 o
   0  10   4       88.22       77.96      8.21 o
   1  10   4        0.18        2.29      9.52 o
   2  10   4        0.07       -4.30     10.49 o
   3  10   4        0.81        0.40     10.43 o
   4  10   4       10.24        9.91      7.67 o
   5  10   4        7.89        8.44     11.38 o
   6  10   4        1.71       -8.98     12.35 o
   7  10   4        2.75      -11.61     12.97 o
  -3  11   4        8.11        5.48     11.22 o
  -2  11   4        2.23      -10.61     10.61 o
  -1  11   4       11.09       21.14      7.41 o
   0  11   4        0.10       -5.20     10.12 o
   1  11   4       10.85       -3.05     11.14 o
   2  11   4        2.29        9.54      7.88 o
   3  11   4        8.28       17.35      8.10 o
   4  11   4        1.29        5.69     12.98 o
   5  11   4       11.53        4.97     13.42 o
  -3  12   4        0.89        8.72     14.13 o
  -2  12   4        0.22        1.50     13.00 o
  -1  12   4        2.35       -9.37     13.81 o
   0  12   4       14.79       22.32      9.13 o
   1  12   4        2.41       -1.48     12.64 o
   2  12   4        0.21       -2.51     12.58 o
   1   0   5      599.26      629.41     12.83 o
   2   0   5     1056.21     1096.79     15.62 o
   3   0   5       75.64      124.29      5.29 o
   4   0   5      246.67      250.93      5.25 o
   5   0   5      162.59      177.09      5.46 o
   6   0   5      192.81      193.61      6.22 o
   7   0   5       14.60       14.05      4.92 o
   8   0   5        0.01       -7.57      7.57 o
   9   0   5        0.98        2.71      8.50 o
  10   0   5       18.74       22.47      7.69 o
  11   0   5        0.50        3.09     11.13 o
  12   0   5        0.75       10.47      8.74 o
 -12   1   5        0.13        4.01     12.42 o
 -11   1   5        2.92      -10.19     11.96 o
 -10   1   5        0.47       -6.63     10.16 o
  -9   1   5       44.64       48.52      7.18 o
  -8   1   5        3.81        7.97      8.14 o
  -7   1   5       12.22       13.82      5.30 o
  -6   1   5        6.48        1.29      6.26 o
  -5   1   5      171.60      161.99      5.55 o
  -4   1   5       21.39       30.20      3.19 o
  -3   1   5     1614.15     1612.79     22.43 o
  -2   1   5       43.91       46.64      1.80 o
  -1   1   5     2615.87     2523.80     10.46 o
   0   1   5     1368.17     1291.27      8.54 o
   1   1   5     2594.10     2562.29     10.59 o
   2   1   5       44.49       48.58      1.77 o
   3   1   5     1625.61     1604.44     10.49 o
   4   1   5       22.72       24.46      3.31 o
   5   1   5      168.79      166.60      5.42 o
   6   1   5        6.08        4.53      6.24 o
   7   1   5       11.87       11.42      5.23 o
   8   1   5        3.80        5.62      7.90 o
   9   1   5       44.84       40.88      7.11 o
  10   1   5        0.49       -3.90      9.80 o
  11   1   5        2.90      -11.77     11.77 o
  12   1   5        0.13        3.00     12.64 o
 -12   2   5        1.04       -5.13     12.28 o
 -11   2   5        1.59        2.73     11.54 o
 -10   2   5        5.54        4.82     10.22 o
  -9   2   5        2.60       -1.05      9.06 o
  -8   2   5        6.18       -0.31      8.35 o
  -7   2   5       31.38       24.49      5.49 o
  -6   2   5      285.09      269.18      7.47 o
  -5   2   5      188.04      187.19      5.90 o
  -4   2   5       16.31       27.52      3.49 o
  -3   2   5      416.86      432.09      4.37 o
  -2   2   5     1918.91     1851.16     13.69 o
  -1   2   5      648.56      661.62      4.75 o
   0   2   5      189.40      162.38      2.40 o
   1   2   5      645.74      661.99     16.40 o
   2   2   5     1918.00     1870.98     62.48 o
   3   2   5      414.77      440.41      5.98 o
   4   2   5       17.76       31.29      3.56 o
   5   2   5      185.39      188.18      5.81 o
   6   2   5      285.54      271.47      7.49 o
   7   2   5       31.89       28.20      5.43 o
   8   2   5        6.02        1.22      8.47 o
   9   2   5        2.61       -9.66      9.66 o
  10   2   5        5.52        8.35     10.96 o
  11   2   5        1.63      -10.38     11.81 o
  12   2   5        1.03        2.54     12.57 o
 -11   3   5        6.54        7.96     12.39 o
 -10   3   5        0.76       -0.41     10.34 o
  -9   3   5       32.95       30.83      7.15 o
  -8   3   5        9.31        7.04      5.88 o
  -7   3   5       31.80       33.01      5.61 o
  -6   3   5       45.30       49.15      5.09 o
  -5   3   5      216.79      220.89      6.52 o
  -4   3   5      159.74      142.00      5.19 o
  -3   3   5      245.55      306.72      5.08 o
  -2   3   5      120.73      108.70      2.72 o
  -1   3   5     1200.50     1268.35     18.70 o
   0   3   5      230.95      283.01      5.12 o
   1   3   5     1208.47     1303.16     25.14 o
   2   3   5      122.05      116.59      2.83 o
   3   3   5      247.14      312.76      7.93 o
   4   3   5      155.72      148.38      5.11 o
   5   3   5      216.08      216.34      6.47 o
   6   3   5       44.87       30.29      5.33 o
   7   3   5       32.36       26.10      5.89 o
   8   3   5        9.34       -3.17      9.22 o
   9   3   5       33.01        9.77     10.12 o
  10   3   5        0.77        0.41     10.70 o
  11   3   5        6.54       19.25      8.76 o
  -3   4   5       72.14       80.29      4.47 o
  -2   4   5      725.06      691.88      8.38 o
  -1   4   5       37.91       30.14      3.33 o
   0   4   5      826.60      689.31      7.91 o
   1   4   5       37.82       26.67      3.32 o
   2   4   5      727.69      681.42      8.36 o
   3   4   5       72.90       87.97      4.40 o
   4   4   5       90.68       78.83      5.05 o
   5   4   5        1.02        0.69      6.24 o
   6   4   5      212.00      214.82      7.82 o
   7   4   5        6.55        6.49      8.14 o
   8   4   5        0.09       -8.38      9.02 o
   9   4   5        4.29        7.97     10.42 o
  10   4   5        1.76        0.43     11.01 o
  11   4   5        0.12       -6.74     12.45 o
  -3   5   5      170.44      163.70      5.92 o
  -2   5   5       59.61       65.15      4.40 o
  -1   5   5      570.12      620.46      8.54 o
   0   5   5       52.69       55.81      4.20 o
   1   5   5      566.83      607.22      8.55 o
   2   5   5       58.55       68.08      4.56 o
   3   5   5      169.05      169.56      5.98 o
   4   5   5       88.66       83.41      5.55 o
   5   5   5       12.35       11.40      5.35 o
   6   5   5       16.88       11.79      5.75 o
   7   5   5        2.06        8.14      6.08 o
   8   5   5        4.89        0.72      9.80 o
   9   5   5       25.14       24.16      8.08 o
  10   5   5        0.26      -10.82     12.16 o
  11   5   5        2.69      -13.49     13.49 o
  -3   6   5       43.12       38.00      5.22 o
  -2   6   5      211.17      233.31      7.01 o
  -1   6   5       11.83       11.27      4.35 o
   0   6   5      214.96      184.88      6.34 o
   1   6   5       12.14       11.06      4.48 o
   2   6   5      212.57      233.83      6.98 o
   3   6   5       43.91       50.71      5.24 o
   4   6   5       47.43       52.91      5.75 o
   5   6   5        3.23       -6.53      7.43 o
   6   6   5      139.94      151.62      8.04 o
   7   6   5        1.91        8.01      9.48 o
   8   6   5        0.70       13.74      7.20 o
   9   6   5        0.82       -4.30     10.88 o
  10   6   5        3.03       -7.65     12.64 o
  -3   7   5       59.65       53.82      6.13 o
  -2   7   5       48.50       50.84      5.58 o
  -1   7   5      254.12      248.03      7.75 o
   0   7   5        0.34        6.24      4.80 o
   1   7   5      254.24      252.87      7.88 o
   2   7   5       48.30       49.21      5.76 o
   3   7   5       60.10       58.45      6.11 o
   4   7   5       14.88       18.54      5.98 o
   5   7   5       41.88       38.22      7.12 o
   6   7   5       15.44       23.30      7.12 o
   7   7   5       15.77       33.20      7.52 o
   8   7   5        6.02       -1.27     11.20 o
   9   7   5        4.99        6.02     12.06 o
  10   7   5        0.89       -0.51     12.55 o
  -3   8   5       53.31       59.83      6.92 o
  -2   8   5      153.37      170.67      8.12 o
  -1   8   5       23.33       18.50      6.16 o
   0   8   5        7.24        5.24      8.43 o
   1   8   5       23.39        6.75      9.03 o
   2   8   5      150.97      165.88      8.04 o
   3   8   5       52.85       53.93      6.93 o
   4   8   5        4.37        3.68      6.71 o
   5   8   5       28.10       29.87      7.36 o
   6   8   5       38.79       43.46      7.91 o
   7   8   5        9.33        5.04     11.45 o
   8   8   5        0.25      -12.13     12.13 o
   9   8   5        0.59      -13.17     13.17 o
  -3   9   5       54.59       43.46      8.08 o
  -2   9   5       14.63       12.98      6.61 o
  -1   9   5       91.33      103.39      7.83 o
   0   9   5        0.62       -1.35      9.14 o
   1   9   5       92.77       98.02      7.85 o
   2   9   5       14.47        5.55      9.25 o
   3   9   5       54.89       68.53      7.64 o
   4   9   5        8.15        3.41      9.78 o
   5   9   5       14.61       18.86      7.69 o
   6   9   5        1.61        7.73     11.33 o
   7   9   5        1.13      -12.67     12.67 o
   8   9   5        0.22       11.00      8.51 o
  -3  10   5        3.44       -4.90     10.84 o
  -2  10   5       35.47       43.05      8.16 o
  -1  10   5        7.07       -4.65     10.56 o
   0  10   5        6.64        0.77     10.96 o
   1  10   5        7.12        1.55     10.64 o
   2  10   5       35.32       34.00      7.91 o
   3  10   5        3.62       10.21     10.64 o
   4  10   5        1.49        0.00     11.39 o
   5  10   5        5.89        6.74     11.77 o
   6  10   5        5.88       -0.47     12.35 o
   7  10   5        1.96       -2.03     12.74 o
  -3  11   5       16.29       20.72      8.96 o
  -2  11   5        1.50       -8.51     12.20 o
  -1  11   5       10.88       10.57     12.35 o
   0  11   5        0.40      -12.05     12.05 o
   1  11   5       10.67        6.61     12.13 o
   2  11   5        1.52       11.66      8.54 o
   3  11   5       16.27       20.52      9.01 o
   4  11   5        2.68        7.66     12.22 o
   5  11   5        2.03        0.00     12.98 o
  -2  12   5        7.53       -6.05     13.87 o
  -1  12   5        3.18        8.95     12.71 o
   0  12   5        1.00        5.69      8.96 o
   1  12   5        3.18        3.99     13.20 o
   2  12   5        7.65        0.51     13.34 o
   0   0   6    13702.87    12910.64     33.34 o
   1   0   6     1300.77     1235.89      7.78 o
   2   0   6      458.72      499.66      4.05 o
   3   0   6      261.79      229.80      3.33 o
   4   0   6       72.60       63.56      3.93 o
   5   0   6       71.40       86.86      4.65 o
   6   0   6        1.40       -2.21      6.15 o
   7   0   6        3.08        0.52      7.38 o
   8   0   6       31.99       34.38      6.52 o
   9   0   6        5.84        9.20      6.59 o
  10   0   6        3.28       17.87      7.63 o
  11   0   6        5.50       -1.35     12.52 o
  12   0   6        3.64       -5.61     13.15 o
 -12   1   6        0.94        1.03     12.62 o
 -11   1   6        3.32       28.57      7.88 o
 -10   1   6        2.58       -3.60     10.00 o
  -9   1   6       15.62       17.49      6.72 o
  -8   1   6       37.27       25.56      6.18 o
  -7   1   6      182.79      176.15      7.41 o
  -6   1   6      128.81      118.65      5.83 o
  -5   1   6      331.26      328.78      6.89 o
  -4   1   6      634.57      616.70      8.03 o
  -3   1   6      906.16      876.38     12.35 o
  -2   1   6      495.30      502.49      4.42 o
  -1   1   6      167.53      151.06      2.37 o
   0   1   6      674.32      701.63      5.19 o
   1   1   6      164.81      151.94      2.37 o
   2   1   6      500.66      506.98      4.42 o
   3   1   6      898.25      881.01     13.38 o
   4   1   6      635.95      617.06      8.02 o
   5   1   6      331.02      313.36      6.94 o
   6   1   6      129.71      129.62      5.90 o
   7   1   6      183.44      184.40      7.38 o
   8   1   6       37.40       37.13      6.35 o
   9   1   6       15.80       13.82      6.66 o
  10   1   6        2.65        0.80     10.38 o
  11   1   6        3.31        6.58      7.82 o
  12   1   6        0.94       -0.51     12.83 o
 -11   2   6        0.85      -11.77     11.77 o
 -10   2   6        0.13        9.37     10.50 o
  -9   2   6        6.07       17.88      6.27 o
  -8   2   6       78.37       89.59      6.89 o
  -7   2   6       48.62       57.28      5.39 o
  -6   2   6        7.83       14.46      4.59 o
  -5   2   6      153.10      167.21      5.79 o
  -4   2   6     1071.46      951.81      9.95 o
  -3   2   6      695.65      788.32      5.91 o
  -2   2   6      817.16      809.53      5.68 o
  -1   2   6      345.43      335.34      3.46 o
   0   2   6       94.60       78.24      2.09 o
   1   2   6      348.01      350.44      3.50 o
   2   2   6      815.65      815.26      5.97 o
   3   2   6      689.98      788.76      8.54 o
   4   2   6     1075.93      970.01     10.22 o
   5   2   6      152.68      172.93      5.91 o
   6   2   6        7.92        5.14      6.81 o
   7   2   6       48.88       47.46      5.74 o
   8   2   6       78.28       83.14      7.21 o
   9   2   6        6.07       -8.23      9.12 o
  10   2   6        0.14       -7.33     10.89 o
  11   2   6        0.86       10.62     11.85 o
 -11   3   6        5.09       14.68      8.09 o
 -10   3   6        1.18        6.72     10.11 o
  -9   3   6        3.02        5.92      9.97 o
  -8   3   6        3.16       -1.30      8.74 o
  -7   3   6       35.06       38.14      5.77 o
  -6   3   6       37.06       34.57      4.97 o
  -5   3   6       71.52       62.88      5.12 o
  -4   3   6       53.09       55.71      4.49 o
  -3   3   6       28.19       26.86      2.60 o
  -2   3   6      185.87      168.58      3.22 o
  -1   3   6     2818.38     2955.51     21.33 o
   0   3   6      550.58      519.33      4.54 o
   1   3   6     2808.31     3008.99     37.41 o
   2   3   6      187.04      174.72      3.27 o
   3   3   6       27.13       25.67      2.88 o
   4   3   6       52.07       59.92      4.39 o
   5   3   6       72.26       70.86      5.04 o
   6   3   6       37.26       32.39      5.20 o
   7   3   6       35.11       28.65      6.16 o
   8   3   6        3.05       -2.61      8.77 o
   9   3   6        3.02        2.60     10.12 o
  10   3   6        1.15       -4.21     11.25 o
  11   3   6        5.01        7.11     11.53 o
  -3   4   6      191.10      197.10      5.76 o
  -2   4   6       60.67       50.24      4.03 o
  -1   4   6      223.72      236.56      5.50 o
   0   4   6      479.84      441.61      6.81 o
   1   4   6      224.14      252.62      5.64 o
   2   4   6       60.20       56.05      4.04 o
   3   4   6      191.62      198.38      5.87 o
   4   4   6      309.47      340.75      7.49 o
   5   4   6      125.69      133.64      6.36 o
   6   4   6       20.58       19.04      5.49 o
   7   4   6       21.87       22.21      5.98 o
   8   4   6       44.85       46.69      7.05 o
   9   4   6        9.67        8.17      9.89 o
  10   4   6        0.41       -3.06     11.15 o
  11   4   6        1.71      -12.24     12.24 o
  -3   5   6      635.25      583.78      9.46 o
  -2   5   6      147.10      154.23      5.58 o
  -1   5   6       12.57       16.84      3.96 o
   0   5   6       30.14       27.15      3.81 o
   1   5   6       12.31       12.31      3.95 o
   2   5   6      145.46      149.25      5.62 o
   3   5   6      633.62      599.24      9.48 o
   4   5   6       29.87       40.12      5.30 o
   5   5   6       70.53       66.47      6.02 o
   6   5   6       27.55       25.78      5.89 o
   7   5   6       24.34       19.54      6.80 o
   8   5   6        3.71       -3.31      9.95 o
   9   5   6        8.22       -8.67     11.64 o
  10   5   6        0.54        1.84     12.05 o
  11   5   6        2.39       11.31     12.88 o
  -3   6   6       26.12       24.95      5.09 o
  -2   6   6       94.27       92.25      5.83 o
  -1   6   6       46.97       33.96      5.05 o
   0   6   6      533.52      547.14      9.38 o
   1   6   6       47.48       43.15      5.06 o
   2   6   6       94.53       93.41      5.72 o
   3   6   6       26.00       30.06      5.25 o
   4   6   6      123.60      147.42      7.26 o
   5   6   6       17.19       22.40      5.98 o
   6   6   6        6.47        7.75      9.01 o
   7   6   6        1.18        3.39      6.67 o
   8   6   6       15.73       15.87      7.79 o
   9   6   6        2.89       -1.99      8.41 o
  10   6   6        1.38       -5.38     12.90 o
  -3   7   6       46.33       45.22      6.16 o
  -2   7   6       47.88       55.13      5.95 o
  -1   7   6      200.11      200.68      7.59 o
   0   7   6        2.39        4.01      5.26 o
   1   7   6      201.85      204.48      7.73 o
   2   7   6       47.30       51.28      5.85 o
   3   7   6       46.65       39.05      6.20 o
   4   7   6       12.63        5.76      8.48 o
   5   7   6       34.29       45.88      6.95 o
   6   7   6        8.48        7.85      7.08 o
   7   7   6       22.70       25.59      7.83 o
   8   7   6        1.90        7.47     11.59 o
   9   7   6        5.75      -13.61     13.61 o
  -3   8   6       17.92       25.34      6.66 o
  -2   8   6       41.92       41.91      6.87 o
  -1   8   6       26.56       33.40      6.37 o
   0   8   6        7.44       19.31      5.96 o
   1   8   6       25.88       34.82      6.48 o
   2   8   6       42.21       35.12      7.00 o
   3   8   6       17.78       24.55      6.78 o
   4   8   6      104.64       90.20      8.07 o
   5   8   6        7.41       -5.63     10.55 o
   6   8   6        7.23        9.31     10.25 o
   7   8   6        0.68      -11.68     11.68 o
   8   8   6       10.30        5.75     12.68 o
   9   8   6        0.03      -13.75     13.75 o
  -3   9   6       16.72        9.05     10.19 o
  -2   9   6        6.91        4.36      9.79 o
  -1   9   6       52.55       59.90      7.62 o
   0   9   6        1.76       -0.71      9.84 o
   1   9   6       52.86       58.34      7.59 o
   2   9   6        6.91        2.91      9.73 o
   3   9   6       16.88       23.40      7.32 o
   4   9   6        6.92        5.95     10.88 o
   5   9   6       13.04        5.04     11.60 o
   6   9   6        1.69       12.36      8.18 o
   7   9   6        5.73       -7.73     13.41 o
   8   9   6        0.10       -1.04     13.45 o
  -3  10   6        5.93        8.75      8.11 o
  -2  10   6        1.44       12.00      7.91 o
  -1  10   6        5.24       12.98      7.66 o
   0  10   6       86.71       92.17      8.86 o
   1  10   6        5.30       22.54      7.95 o
   2  10   6        1.46        7.45     11.29 o
   3  10   6        5.90       10.26     11.38 o
   4  10   6        8.38        9.14      8.90 o
   5  10   6        0.83        0.93     12.88 o
   6  10   6        0.02       10.71      9.09 o
  -3  11   6       10.26       16.60      9.25 o
  -2  11   6        1.59       -2.34     12.57 o
  -1  11   6        0.71       -2.77     12.62 o
   0  11   6        2.93      -12.37     12.42 o
   1  11   6        0.71        3.23     12.22 o
   2  11   6        1.65      -12.50     12.50 o
   3  11   6        9.98       21.44      9.02 o
   4  11   6        0.31       -5.00     13.43 o
   5  11   6        4.29       -6.28     14.32 o
  -2  12   6        0.65       13.17      9.63 o
  -1  12   6        0.86       -5.71     14.00 o
   0  12   6        8.89       -3.62     13.92 o
   1  12   6        0.84        5.71     14.21 o
   2  12   6        0.66      -14.00     14.00 o
   1   0   7      137.86      142.92      2.49 o
   2   0   7     2776.93     2782.59     27.51 o
   3   0   7       52.73       52.90      4.70 o
   4   0   7      146.49      114.24      4.60 o
   5   0   7       11.48       20.85      3.86 o
   6   0   7        0.09       -3.05      6.36 o
   7   0   7        2.93        5.46      7.27 o
   8   0   7       39.32       38.49      6.40 o
   9   0   7        2.79        0.00      9.13 o
  10   0   7       49.06       49.54      8.54 o
  11   0   7        0.00        5.14     11.62 o
  12   0   7        1.03        1.05     13.51 o
 -11   1   7        0.27        4.71     11.39 o
 -10   1   7        0.70      -11.19     11.19 o
  -9   1   7        1.63        5.44      9.71 o
  -8   1   7        1.42        8.86      5.82 o
  -7   1   7      148.60      134.93      7.20 o
  -6   1   7        6.90        6.37      4.58 o
  -5   1   7      530.68      493.76      8.51 o
  -4   1   7       21.32       15.81      3.56 o
  -3   1   7      244.18      259.78      3.78 o
  -2   1   7      422.11      381.95      3.95 o
  -1   1   7      220.61      200.35      2.86 o
   0   1   7      143.30      175.99      5.65 o
   1   1   7      216.45      195.66      2.83 o
   2   1   7      421.37      388.22      3.98 o
   3   1   7      240.09      264.34      3.81 o
   4   1   7       20.37       10.93      3.57 o
   5   1   7      532.88      506.20      8.56 o
   6   1   7        7.21        7.25      4.55 o
   7   1   7      149.48      133.02      7.39 o
   8   1   7        1.46        0.64      8.37 o
   9   1   7        1.68        5.65      6.84 o
  10   1   7        0.66       10.81      7.32 o
  11   1   7        0.25        1.88     12.02 o
 -11   2   7        0.68      -11.94     11.94 o
 -10   2   7       13.97       20.40      8.22 o
  -9   2   7        3.57        8.51      9.69 o
  -8   2   7        1.86       -4.22      8.44 o
  -7   2   7        1.31       -0.85      7.57 o
  -6   2   7      208.68      224.68      7.37 o
  -5   2   7        2.66        2.32      5.91 o
  -4   2   7       57.94       54.75      4.42 o
  -3   2   7      142.22      152.64      3.37 o
  -2   2   7      668.61      685.99      5.36 o
  -1   2   7       48.67       57.00      2.20 o
   0   2   7      127.22      126.75      2.58 o
   1   2   7       52.58       62.38      3.06 o
   2   2   7      676.89      706.84     18.62 o
   3   2   7      141.42      156.52      3.33 o
   4   2   7       57.77       60.80      4.34 o
   5   2   7        2.63        2.77      5.71 o
   6   2   7      204.58      212.42      7.51 o
   7   2   7        1.20        5.69      7.71 o
   8   2   7        1.76        4.41      6.08 o
   9   2   7        3.67        4.85     10.18 o
  10   2   7       14.06        7.84      8.04 o
  11   2   7        0.68       -4.30     11.70 o
 -11   3   7        1.92        5.37     12.24 o
 -10   3   7        2.03        7.37     11.08 o
  -9   3   7       31.68       47.17      7.56 o
  -8   3   7        4.44        3.20      6.17 o
  -7   3   7        2.98        5.92      7.86 o
  -6   3   7        3.94        0.13      4.86 o
  -5   3   7       23.26       29.22      4.49 o
  -4   3   7       73.20       67.19      4.52 o
  -3   3   7      392.34      426.15      5.10 o
  -2   3   7       17.53       13.79      2.20 o
  -1   3   7      558.52      642.17      6.17 o
   0   3   7      261.83      293.87      3.83 o
   1   3   7      554.75      647.06      9.27 o
   2   3   7       17.04       15.10      2.16 o
   3   3   7      388.28      430.27      5.78 o
   4   3   7       73.28       67.19      4.47 o
   5   3   7       22.97       16.99      4.48 o
   6   3   7        4.11        3.26      4.80 o
   7   3   7        2.98       -5.97      7.81 o
   8   3   7        4.41       -9.53      9.53 o
   9   3   7       31.74       40.55      7.98 o
  10   3   7        2.04        0.00     11.67 o
  11   3   7        1.87       -5.90     12.80 o
  -3   4   7       83.11       81.73      4.56 o
  -2   4   7      550.03      477.94      7.75 o
  -1   4   7      280.15      302.22      6.29 o
   0   4   7        6.55        2.35      4.96 o
   1   4   7      285.82      311.35      6.36 o
   2   4   7      553.45      491.87      7.86 o
   3   4   7       83.50       74.69      4.75 o
   4   4   7        5.64       10.87      4.28 o
   5   4   7       83.86       82.14      5.87 o
   6   4   7      118.32      114.43      7.32 o
   7   4   7        3.44        0.00      8.24 o
   8   4   7        7.84        8.27      9.83 o
   9   4   7        2.07        0.40     10.79 o
  10   4   7        9.79      -10.92     12.11 o
  11   4   7        1.73       -0.51     13.20 o
  -3   5   7       28.10       19.43      4.66 o
  -2   5   7       44.90       28.15      4.55 o
  -1   5   7      250.23      278.29      6.75 o
   0   5   7        2.39       -3.38      5.56 o
   1   5   7      251.84      270.88      6.76 o
   2   5   7       46.38       43.12      4.54 o
   3   5   7       28.96       27.78      4.74 o
   4   5   7       16.59       10.96      4.82 o
   5   5   7      284.15      276.17      8.62 o
   6   5   7       26.30       21.48      6.37 o
   7   5   7      105.92      122.52      8.21 o
   8   5   7        4.47        7.28     10.08 o
   9   5   7        0.14        0.00     10.90 o
  10   5   7        0.33        0.47     12.35 o
  -3   6   7      140.78      138.63      6.79 o
  -2   6   7      404.61      389.58      8.79 o
  -1   6   7      163.50      166.25      6.56 o
   0   6   7       79.50       57.05      5.24 o
   1   6   7      162.34      162.69      6.62 o
   2   6   7      398.54      385.73      8.67 o
   3   6   7      141.38      133.27      6.66 o
   4   6   7       40.64       45.36      5.68 o
   5   6   7       53.03       52.71      6.30 o
   6   6   7       15.03        6.07      9.41 o
   7   6   7        6.40       16.38      6.75 o
   8   6   7       15.11        8.66     10.95 o
   9   6   7        0.99        3.20     12.02 o
  10   6   7        8.44       12.16     12.89 o
  -3   7   7       43.48       37.58      6.56 o
  -2   7   7       63.20       59.85      6.23 o
  -1   7   7      112.78      110.87      6.95 o
   0   7   7      188.97      169.62      7.53 o
   1   7   7      112.95      112.30      6.89 o
   2   7   7       64.16       55.95      6.04 o
   3   7   7       43.43       47.75      5.55 o
   4   7   7       49.81       46.16      6.53 o
   5   7   7       28.20       32.84      6.36 o
   6   7   7       11.55       14.32      6.68 o
   7   7   7        6.03       -6.50     10.83 o
   8   7   7        1.60       -3.57     11.45 o
   9   7   7        2.45      -12.17     12.17 o
  -3   8   7        1.97        7.44      8.18 o
  -2   8   7       65.06       69.95      7.00 o
  -1   8   7        5.26       -4.12      7.70 o
   0   8   7       53.18       47.36      5.77 o
   1   8   7        5.15        3.96      5.40 o
   2   8   7       65.59       67.92      7.24 o
   3   8   7        2.01       23.04      5.58 o
   4   8   7       15.78       18.97      6.66 o
   5   8   7        1.70        6.11      9.44 o
   6   8   7       27.37       28.19      7.79 o
   7   8   7        0.78        1.34     10.79 o
   8   8   7        0.61       10.67     11.25 o
   9   8   7        0.14        3.70     11.67 o
  -3   9   7       18.84       13.81      7.33 o
  -2   9   7       14.84       17.60      6.75 o
  -1   9   7       31.33       23.73      7.02 o
   0   9   7        1.19        2.87      9.38 o
   1   9   7       30.65       34.63      7.07 o
   2   9   7       14.92       -7.41     10.22 o
   3   9   7       18.65        6.53     10.48 o
   4   9   7        5.92       13.51      7.39 o
   5   9   7       16.36        2.14     11.54 o
   6   9   7        1.07       -1.82     11.68 o
   7   9   7        3.80       15.43      8.85 o
   8   9   7        1.03       -2.12     13.28 o
  -3  10   7        4.75        3.90     11.41 o
  -2  10   7       35.03       44.16      8.07 o
  -1  10   7        2.60       -2.47     10.75 o
   0  10   7        0.03      -11.07     11.07 o
   1  10   7        2.53       -2.89     10.60 o
   2  10   7       35.09       35.99      8.28 o
   3  10   7        4.80       -7.38     11.36 o
   4  10   7        0.13       12.23      8.24 o
   5  10   7        0.78        0.96     12.80 o
   6  10   7        4.55       12.62     12.68 o
  -3  11   7        4.84       -8.29     12.98 o
  -2  11   7        1.18        5.94      8.75 o
  -1  11   7        5.31       -3.74     12.10 o
   0  11   7        4.09       -9.76     12.44 o
   1  11   7        5.41        1.17      8.83 o
   2  11   7        1.16        9.51     12.72 o
   3  11   7        4.84       -6.84     12.64 o
   4  11   7        0.85      -13.54     13.54 o
  -1  12   7        2.52      -13.93     13.93 o
   0  12   7        3.95       -8.37     13.88 o
   1  12   7        2.51       -7.89     13.79 o
   0   0   8       87.76       50.04      2.77 o
   1   0   8      917.20      848.09      5.91 o
   2   0   8      948.33      993.86      9.84 o
   3   0   8      676.76      648.23      8.69 o
   4   0   8      644.07      651.14      8.74 o
   5   0   8       35.40       43.46      4.32 o
   6   0   8        0.47        7.75      4.46 o
   7   0   8        1.04        7.14      4.96 o
   8   0   8       26.36       34.12      6.01 o
   9   0   8        8.34        5.89     10.15 o
  10   0   8        2.90       -7.11     11.00 o
  11   0   8        2.94        9.46     11.60 o
 -11   1   8        0.49       14.73      8.18 o
 -10   1   8        4.18      -10.51     11.14 o
  -9   1   8       27.56       26.49      7.00 o
  -8   1   8        6.26        8.60      6.03 o
  -7   1   8      194.87      199.26      7.84 o
  -6   1   8        8.92       13.10      4.66 o
  -5   1   8      165.99      158.29      6.00 o
  -4   1   8        8.15        1.09      5.16 o
  -3   1   8       65.58       60.14      2.97 o
  -2   1   8      360.61      364.88      4.02 o
  -1   1   8     1219.44     1200.97      8.99 o
   0   1   8       57.53       63.26      2.06 o
   1   1   8     1222.18     1194.85      7.91 o
   2   1   8      365.81      370.55      4.05 o
   3   1   8       66.59       60.79      2.99 o
   4   1   8        8.83        1.45      3.62 o
   5   1   8      169.10      172.14      6.11 o
   6   1   8        9.50       10.66      4.56 o
   7   1   8      195.81      200.67      7.82 o
   8   1   8        6.09        2.27      8.61 o
   9   1   8       27.64       28.54      7.14 o
  10   1   8        4.15       -2.53     10.57 o
  11   1   8        0.49       -0.47     11.87 o
 -11   2   8        0.16       -5.31     11.90 o
 -10   2   8        2.49        3.43     10.45 o
  -9   2   8        1.22       -4.16      9.72 o
  -8   2   8       16.29       23.60      6.26 o
  -7   2   8       10.57       16.73      5.45 o
  -6   2   8       52.10       50.59      5.71 o
  -5   2   8       80.34       83.40      5.25 o
  -4   2   8      650.21      554.61      8.61 o
  -3   2   8      163.65      169.87      9.29 o
  -2   2   8      126.75      123.97      3.57 o
  -1   2   8      291.65      280.70      3.67 o
   0   2   8      859.80      891.27      7.97 o
   1   2   8      287.39      288.72     12.25 o
   2   2   8      126.28      115.71      3.75 o
   3   2   8      164.25      170.86      3.44 o
   4   2   8      652.62      568.48      8.67 o
   5   2   8       79.38       75.12      5.24 o
   6   2   8       53.19       48.63      5.68 o
   7   2   8       10.46        0.88      7.96 o
   8   2   8       16.10        2.33      9.22 o
   9   2   8        1.18        9.85      6.72 o
  10   2   8        2.54        4.72     10.34 o
  11   2   8        0.16        8.70     11.84 o
 -11   3   8        5.88       -1.49     12.17 o
 -10   3   8        0.60       -4.85     11.14 o
  -9   3   8        3.18        5.09     10.06 o
  -8   3   8        0.35        7.60      8.46 o
  -7   3   8       53.19       60.34      6.28 o
  -6   3   8        4.35        5.63      7.24 o
  -5   3   8       32.73       43.68      4.87 o
  -4   3   8       70.46       59.24      4.79 o
  -3   3   8      158.89      168.57      3.72 o
  -2   3   8      395.70      415.03      4.80 o
  -1   3   8      653.21      636.78      5.54 o
   0   3   8      367.21      403.43     11.59 o
   1   3   8      644.80      637.89      5.54 o
   2   3   8      395.91      420.62      4.88 o
   3   3   8      158.19      165.96      3.83 o
   4   3   8       71.99       73.17      4.71 o
   5   3   8       33.30       37.51      4.88 o
   6   3   8        4.40        4.84      6.95 o
   7   3   8       53.67       52.35      6.68 o
   8   3   8        0.34       -8.74      8.74 o
   9   3   8        3.24        7.45      9.66 o
  10   3   8        0.60        6.63     10.69 o
  11   3   8        5.88        6.20      8.95 o
  -3   4   8        5.81        0.83      5.69 o
  -2   4   8       15.46       21.68      3.70 o
  -1   4   8       28.87       32.54      3.74 o
   0   4   8      366.14      365.20      6.85 o
   1   4   8       29.35       38.08      3.82 o
   2   4   8       16.17       13.77      3.91 o
   3   4   8        6.19       10.38      4.04 o
   4   4   8      266.83      290.57      7.50 o
   5   4   8       13.64       16.30      4.92 o
   6   4   8       17.47       13.26      5.63 o
   7   4   8        9.63       -3.57      8.30 o
   8   4   8       49.02       61.71      7.32 o
   9   4   8        2.33       -6.56     10.31 o
  10   4   8        0.02        1.84      7.54 o
  11   4   8        0.43        2.06     12.63 o
  -3   5   8      250.40      255.48      7.27 o
  -2   5   8       23.37       20.44      4.60 o
  -1   5   8       83.50       63.00      4.77 o
   0   5   8      239.40      212.37      6.24 o
   1   5   8       83.02       61.87      4.87 o
   2   5   8       22.96       24.63      4.39 o
   3   5   8      251.62      268.98      7.32 o
   4   5   8       44.83       49.73      5.55 o
   5   5   8       45.83       44.19      5.82 o
   6   5   8        7.35        3.44      8.01 o
   7   5   8       22.29       23.01      6.76 o
   8   5   8        0.23       -2.72      9.71 o
   9   5   8        8.38        8.68      7.67 o
  10   5   8        0.96      -11.59     12.30 o
  -3   6   8       15.86       21.51      5.12 o
  -2   6   8        8.55        0.51      7.14 o
  -1   6   8       37.39       38.41      4.84 o
   0   6   8       83.59      114.69      6.11 o
   1   6   8       37.11       39.29      5.03 o
   2   6   8        9.30       12.02      4.82 o
   3   6   8       15.64       19.67      5.18 o
   4   6   8      200.84      188.02      7.88 o
   5   6   8       11.90       14.87      5.82 o
   6   6   8        5.68        6.52      6.16 o
   7   6   8        4.09       -1.51      9.95 o
   8   6   8       14.97       15.67      7.50 o
   9   6   8        0.40      -11.09     11.27 o
  10   6   8        2.88       11.25     12.50 o
  -3   7   8       18.86       19.13      5.68 o
  -2   7   8        8.08       10.57      5.58 o
  -1   7   8      278.17      260.35      8.53 o
   0   7   8        0.21        6.13      7.50 o
   1   7   8      279.83      265.84      8.47 o
   2   7   8        8.08        7.25      7.79 o
   3   7   8       20.16       16.12      6.00 o
   4   7   8        1.84        2.31      8.34 o
   5   7   8        8.42       19.64      6.28 o
   6   7   8        1.35        3.45      9.52 o
   7   7   8       36.96       42.12      8.12 o
   8   7   8        2.34        5.05     11.07 o
   9   7   8        8.16        4.53     12.12 o
  -3   8   8       14.64       23.98      6.58 o
  -2   8   8       19.32       21.19      6.48 o
  -1   8   8       10.24        0.33      8.77 o
   0   8   8       22.99       23.11      6.14 o
   1   8   8       10.21        1.97      8.66 o
   2   8   8       19.22       16.17      6.43 o
   3   8   8       14.19        4.91      9.19 o
   4   8   8      120.63      120.04      8.43 o
   5   8   8        8.83        9.47      7.34 o
   6   8   8        7.02       10.39      7.76 o
   7   8   8        1.36        2.76     11.13 o
   8   8   8        1.36       -0.99     12.00 o
  -3   9   8        4.26        1.18     10.15 o
  -2   9   8        6.29       12.62      6.92 o
  -1   9   8       41.54       44.75      7.36 o
   0   9   8        3.68        0.00      9.46 o
   1   9   8       41.49       35.60      7.54 o
   2   9   8        6.32       -8.04     10.04 o
   3   9   8        4.53        7.14      6.97 o
   4   9   8        1.09       11.64      7.00 o
   5   9   8        2.78        0.44     10.28 o
   6   9   8        0.71        6.56     10.73 o
   7   9   8       10.81        2.01      9.11 o
  -3  10   8        5.31        8.48     11.21 o
  -2  10   8        1.20       -6.07     10.69 o
  -1  10   8        2.12       12.33      7.25 o
   0  10   8       22.39       16.06      7.99 o
   1  10   8        2.07        5.11     10.10 o
   2  10   8        1.16       -7.81     10.35 o
   3  10   8        5.25        4.47     11.31 o
   4  10   8        8.64        6.98     11.08 o
   5  10   8        0.34       -0.98     11.72 o
   6  10   8        1.74       11.91     12.42 o
  -3  11   8       13.03       18.78      8.73 o
  -2  11   8        0.86      -10.74     12.38 o
  -1  11   8        0.79        9.60     11.36 o
   0  11   8        0.01        7.17     11.55 o
   1  11   8        0.74       -5.77     11.83 o
   2  11   8        0.91        3.42     11.23 o
   3  11   8       13.03       12.80      8.66 o
   4  11   8        1.86       -2.08     12.76 o
   1   0   9        4.13        4.33      2.23 o
   2   0   9      696.18      615.37      8.60 o
   3   0   9      356.89      379.52      6.58 o
   4   0   9       41.40       55.36      4.34 o
   5   0   9       70.15       71.77      5.11 o
   6   0   9      162.58      173.80      6.98 o
   7   0   9       16.80       19.86      5.39 o
   8   0   9        3.17       -1.01      8.38 o
   9   0   9        0.10        9.20      6.66 o
  10   0   9        2.49        0.44     10.70 o
  11   0   9        0.26       -3.91     12.56 o
 -11   1   9        3.87       -6.40     12.57 o
 -10   1   9        4.53        1.31     10.88 o
  -9   1   9       35.25       34.91      7.47 o
  -8   1   9        7.75       18.14      5.95 o
  -7   1   9       10.38       13.66      5.53 o
  -6   1   9       22.93       30.83      4.87 o
  -5   1   9      215.73      207.70      6.62 o
  -4   1   9       56.61       64.31      4.51 o
  -3   1   9      706.56      718.92     11.67 o
  -2   1   9       67.73       70.13      3.24 o
  -1   1   9     1881.57     1800.82     13.14 o
   0   1   9      249.75      261.60      3.54 o
   1   1   9     1901.83     1820.27     12.45 o
   2   1   9       65.66       71.01      2.64 o
   3   1   9      712.53      723.04      6.23 o
   4   1   9       55.47       61.04      4.32 o
   5   1   9      213.77      207.18      6.62 o
   6   1   9       22.19       27.73      4.86 o
   7   1   9       10.40        5.05      8.14 o
   8   1   9        7.39       -2.03      8.35 o
   9   1   9       35.37       40.14      7.26 o
  10   1   9        4.53      -10.87     10.87 o
  11   1   9        3.89       24.12      8.10 o
 -11   2   9        0.45      -11.59     11.59 o
 -10   2   9        7.11        3.07     10.82 o
  -9   2   9       14.00        1.94      9.93 o
  -8   2   9        7.22        1.03      8.63 o
  -7   2   9       60.59       50.66      6.15 o
  -6   2   9      150.73      139.24      6.50 o
  -5   2   9      171.65      185.29      6.35 o
  -4   2   9      222.33      193.32      6.09 o
  -3   2   9      100.16       97.54      4.09 o
  -2   2   9      701.84      716.78      6.06 o
  -1   2   9      114.00      105.06      2.85 o
   0   2   9      838.25      874.81     11.31 o
   1   2   9      112.48      100.49      2.79 o
   2   2   9      701.46      698.96      6.69 o
   3   2   9      100.18      103.07      5.14 o
   4   2   9      219.75      202.28      6.23 o
   5   2   9      173.20      170.00      6.56 o
   6   2   9      151.73      139.14      6.98 o
   7   2   9       61.45       66.50      6.22 o
   8   2   9        6.84       -9.46      9.46 o
   9   2   9       14.29       18.32      7.12 o
  10   2   9        6.85       10.68     10.90 o
  11   2   9        0.45        6.01     11.94 o
 -11   3   9        1.06       -4.04     11.74 o
 -10   3   9        1.78       -3.16     10.67 o
  -9   3   9       11.44       13.46      7.08 o
  -8   3   9        4.29       -2.50      9.02 o
  -7   3   9       22.00       18.45      5.96 o
  -6   3   9       16.56       11.42      5.56 o
  -5   3   9       66.41       50.91      5.33 o
  -4   3   9       51.72       41.60      4.71 o
  -3   3   9      313.39      335.86     13.17 o
  -2   3   9       15.26       18.57      2.58 o
  -1   3   9      442.14      449.84     10.33 o
   0   3   9        0.42        2.08      3.22 o
   1   3   9      444.13      465.53      7.46 o
   2   3   9       15.18       15.90      2.57 o
   3   3   9      314.97      345.18      5.20 o
   4   3   9       53.59       47.98      4.85 o
   5   3   9       64.56       65.65      5.48 o
   6   3   9       17.06       14.98      5.24 o
   7   3   9       21.74       24.94      5.94 o
   8   3   9        4.33        1.44      6.40 o
   9   3   9       11.73       21.81      7.30 o
  10   3   9        1.80       11.68      7.77 o
  11   3   9        1.08        7.96      9.11 o
  -3   4   9       38.84       41.32      4.61 o
  -2   4   9      435.29      427.38      7.99 o
  -1   4   9       10.77        8.79      3.76 o
   0   4   9      117.66      124.61      5.11 o
   1   4   9        9.85       14.85      3.68 o
   2   4   9      437.60      423.72      7.91 o
   3   4   9       39.45       35.61      4.60 o
   4   4   9       56.13       58.38      5.49 o
   5   4   9       17.52       22.07      5.49 o
   6   4   9      160.21      175.38      8.08 o
   7   4   9        8.98       13.40      6.58 o
   8   4   9        1.97       -6.47     10.04 o
   9   4   9        0.59       -2.55     10.70 o
  10   4   9        2.92       -7.14     12.05 o
  11   4   9        0.07       -7.97     12.78 o
  -3   5   9      147.32      133.32      6.43 o
  -2   5   9        1.27        3.86      4.34 o
  -1   5   9      309.37      309.32      7.44 o
   0   5   9        0.08       -4.21      5.63 o
   1   5   9      305.33      305.90      7.58 o
   2   5   9        1.45       -6.26      6.26 o
   3   5   9      143.46      131.15      6.55 o
   4   5   9        4.43       -0.82      7.06 o
   5   5   9       47.30       42.73      6.07 o
   6   5   9        8.32        7.21      8.63 o
   7   5   9        4.51        2.91      9.06 o
   8   5   9        4.39        7.69     10.39 o
   9   5   9       17.30       22.04      8.36 o
  10   5   9        1.08       -9.50     11.80 o
  -3   6   9        4.45        7.18      5.09 o
  -2   6   9      144.09      168.79      6.93 o
  -1   6   9       23.60       18.19      5.00 o
   0   6   9       21.10       14.79      4.69 o
   1   6   9       24.44       18.59      5.14 o
   2   6   9      148.16      174.05      7.23 o
   3   6   9        4.33       -7.70      7.70 o
   4   6   9        2.75       -2.72      8.02 o
   5   6   9       16.94       27.02      6.33 o
   6   6   9       60.97       55.31      7.66 o
   7   6   9        0.16      -10.94     10.94 o
   8   6   9        0.08       -1.30     10.96 o
   9   6   9        1.40      -12.80     12.80 o
  10   6   9        1.37       -1.05     13.23 o
  -3   7   9       43.26       36.12      6.43 o
  -2   7   9        4.31       11.55      5.63 o
  -1   7   9      109.39      101.70      7.18 o
   0   7   9        1.85        5.57      7.79 o
   1   7   9      108.64      114.02      7.15 o
   2   7   9        4.48        0.91      8.02 o
   3   7   9       43.27       35.69      6.61 o
   4   7   9        3.05        3.38      8.92 o
   5   7   9       38.01       48.47      7.18 o
   6   7   9        0.31        4.92      6.82 o
   7   7   9       10.20       19.48      7.75 o
   8   7   9        1.39        7.02     11.38 o
   9   7   9        4.17        0.00     12.98 o
  -3   8   9       13.78       29.47      6.88 o
  -2   8   9       73.92       57.56      7.27 o
  -1   8   9        5.38       11.98      6.13 o
   0   8   9        3.20        7.37      8.35 o
   1   8   9        5.52        0.67      8.85 o
   2   8   9       72.25       64.88      7.52 o
   3   8   9       14.23        3.60     10.16 o
   4   8   9        0.73      -10.45     10.45 o
   5   8   9       17.99       32.47      7.64 o
   6   8   9       19.70       13.86      8.44 o
   7   8   9       13.72       12.16      8.41 o
   8   8   9        0.45        7.60      8.67 o
  -3   9   9       30.12       50.01      7.98 o
  -2   9   9        7.85        8.61     10.09 o
  -1   9   9       39.37       44.88      7.85 o
   0   9   9        0.57        9.91      6.42 o
   1   9   9       39.34       43.37      7.72 o
   2   9   9        8.14       16.66      7.10 o
   3   9   9       30.41       34.47      7.94 o
   4   9   9        8.62        9.34     10.38 o
   5   9   9        1.97       -2.70     10.93 o
   6   9   9        3.68        8.36      8.29 o
   7   9   9        1.33      -12.69     12.69 o
  -3  10   9        8.09       22.98      8.46 o
  -2  10   9       15.66        3.54     12.03 o
  -1  10   9       12.80       23.88      7.81 o
   0  10   9        2.01       -3.88     11.51 o
   1  10   9       12.77       23.45      7.46 o
   2  10   9       15.51        7.30      7.94 o
   3  10   9        7.94       13.90      8.03 o
   4  10   9        1.59       -9.01     11.38 o
   5  10   9        1.94        3.99     12.64 o
   6  10   9        6.30        8.95      9.15 o
  -3  11   9        2.70        4.33      8.53 o
  -2  11   9        1.15        9.93     12.06 o
  -1  11   9        3.51        7.10      8.86 o
   0  11   9        0.13       -9.25     12.09 o
   1  11   9        3.60       -1.47     11.71 o
   2  11   9        1.13        5.46      8.36 o
   3  11   9        2.68       12.76      8.87 o
   4  11   9        1.06        9.51      9.22 o
   0   0  10      553.53      612.16      7.38 o
   1   0  10      433.40      428.74      4.54 o
   2   0  10       72.83       67.73      3.54 o
   3   0  10      202.20      208.57      3.95 o
   4   0  10      335.22      320.30      7.12 o
   5   0  10        1.90        3.46      5.62 o
   6   0  10        3.63        1.05      7.27 o
   7   0  10       14.83       12.04      5.50 o
   8   0  10       43.82       54.46      6.81 o
   9   0  10        9.44       14.95      6.92 o
  10   0  10        0.11        0.88     10.66 o
  11   0  10        6.15       -0.98     11.87 o
 -11   1  10        5.81       16.85      8.12 o
 -10   1  10        3.41        0.89     10.93 o
  -9   1  10        1.03        8.99      9.32 o
  -8   1  10       14.36        2.41      9.38 o
  -7   1  10       14.96       16.56      5.56 o
  -6   1  10       78.60       82.28      6.01 o
  -5   1  10      188.87      190.01      6.62 o
  -4   1  10       34.08       36.83      4.27 o
  -3   1  10      241.97      244.36      4.28 o
  -2   1  10      162.65      152.55      4.69 o
  -1   1  10      393.03      348.37      4.31 o
   0   1  10       10.90        9.38      2.50 o
   1   1  10      387.07      349.65      5.21 o
   2   1  10      159.17      146.30      3.28 o
   3   1  10      241.69      248.87      4.28 o
   4   1  10       33.01       31.49      4.30 o
   5   1  10      188.58      180.64      6.66 o
   6   1  10       76.91       71.53      6.01 o
   7   1  10       15.72       10.49      6.01 o
   8   1  10       13.93        6.56      9.43 o
   9   1  10        1.16        8.61      9.90 o
  10   1  10        3.28       -1.32     11.00 o
  11   1  10        5.76       -0.50     12.44 o
 -11   2  10        0.34        8.05     11.80 o
 -10   2  10        0.34        3.82      7.51 o
  -9   2  10        2.84        3.99      9.70 o
  -8   2  10       75.18       68.85      7.56 o
  -7   2  10       30.26       26.99      6.00 o
  -6   2  10       72.29       82.71      5.91 o
  -5   2  10       98.55      101.06      5.83 o
  -4   2  10       14.40       16.25      4.21 o
  -3   2  10      148.69      130.20      3.72 o
  -2   2  10      282.15      270.97      4.31 o
  -1   2  10      156.25      151.83      6.10 o
   0   2  10     2153.69     1979.28     13.59 o
   1   2  10      157.01      153.02      3.40 o
   2   2  10      281.47      280.77      4.32 o
   3   2  10      149.00      141.11      3.73 o
   4   2  10       15.75       14.44      4.10 o
   5   2  10       98.07       99.96      5.84 o
   6   2  10       71.74       69.31      6.01 o
   7   2  10       30.00       25.45      5.92 o
   8   2  10       74.46       81.48      7.46 o
   9   2  10        2.88       -2.39      9.47 o
  10   2  10        0.32        2.70     11.00 o
  11   2  10        0.35      -12.55     12.55 o
 -11   3  10        1.29       -1.03     12.61 o
 -10   3  10        3.38        9.24      7.62 o
  -9   3  10        5.85        5.76     10.55 o
  -8   3  10        9.54       13.92      6.47 o
  -7   3  10       20.66       31.57      6.17 o
  -6   3  10       13.13       12.88      5.20 o
  -5   3  10      216.97      214.19      7.25 o
  -4   3  10       48.07       47.95      4.71 o
  -3   3  10     1132.38     1108.03      8.64 o
  -2   3  10      181.51      176.18      9.00 o
  -1   3  10      399.50      355.77      4.90 o
   0   3  10      142.70      137.73      3.54 o
   1   3  10      399.53      359.80      8.08 o
   2   3  10      179.15      166.17      4.03 o
   3   3  10     1125.79     1120.51     16.37 o
   4   3  10       47.06       54.51      4.73 o
   5   3  10      216.72      223.44      7.66 o
   6   3  10       12.76       10.43      5.10 o
   7   3  10       20.93       24.29      6.29 o
   8   3  10        9.33        4.77      6.52 o
   9   3  10        5.84        3.30      9.86 o
  10   3  10        3.34       -2.31     10.93 o
  11   3  10        1.28        8.77     11.72 o
  -3   4  10      269.59      268.66      7.04 o
  -2   4  10       40.81       47.80      4.52 o
  -1   4  10      116.97      110.42      5.18 o
   0   4  10      665.26      647.35      9.40 o
   1   4  10      116.54      102.68      5.18 o
   2   4  10       41.09       46.88      4.46 o
   3   4  10      267.55      242.25      7.14 o
   4   4  10       93.11       96.61      5.87 o
   5   4  10      183.71      190.30      7.19 o
   6   4  10        5.01        4.02      8.14 o
   7   4  10       62.96       51.95      6.86 o
   8   4  10       29.64       37.98      6.94 o
   9   4  10        4.75        2.59     10.00 o
  10   4  10        0.05        3.36     10.54 o
  -3   5  10       23.18       17.87      4.64 o
  -2   5  10       48.46       41.92      4.94 o
  -1   5  10      550.56      511.86      9.45 o
   0   5  10        9.11       15.66      4.20 o
   1   5  10      550.54      525.79      9.51 o
   2   5  10       47.72       36.87      4.97 o
   3   5  10       23.42       26.40      4.88 o
   4   5  10       20.81       19.45      5.30 o
   5   5  10       30.39       31.56      6.00 o
   6   5  10        5.19       -3.68      8.15 o
   7   5  10        1.32       -0.73      9.34 o
   8   5  10        3.20       15.15      6.81 o
   9   5  10        0.17       -7.26     10.81 o
  10   5  10        1.22       -1.51     12.36 o
  -3   6  10       53.60       52.39      5.98 o
  -2   6  10        0.20       -4.12      6.63 o
  -1   6  10       66.64       62.19      5.66 o
   0   6  10       99.74       99.77      6.07 o
   1   6  10       66.42       63.28      5.58 o
   2   6  10        0.14        4.94      4.85 o
   3   6  10       53.75       56.08      5.81 o
   4   6  10       58.92       68.71      6.37 o
   5   6  10       17.64        6.01      8.49 o
   6   6  10        7.15       15.46      6.72 o
   7   6  10        1.88        3.99      9.79 o
   8   6  10       21.68       28.04      7.75 o
   9   6  10        2.43        4.82     11.38 o
  -3   7  10      191.42      175.73      8.48 o
  -2   7  10        6.60       -5.90      7.79 o
  -1   7  10       11.59        3.94      7.67 o
   0   7  10       22.47       12.44      5.57 o
   1   7  10       11.64       -3.63      8.05 o
   2   7  10        6.43        3.74      7.99 o
   3   7  10      192.46      196.95      8.33 o
   4   7  10       17.42       15.31      6.30 o
   5   7  10       37.39       38.16      7.11 o
   6   7  10       11.85       20.51      6.92 o
   7   7  10        4.28       -5.19     11.21 o
   8   7  10        5.10       -7.54     12.03 o
   9   7  10        1.97       -9.79     12.75 o
  -3   8  10        4.15        4.41      9.31 o
  -2   8  10       27.77       22.11      6.73 o
  -1   8  10        0.42        6.22      8.60 o
   0   8  10      178.12      189.34      8.86 o
   1   8  10        0.47        0.00      8.38 o
   2   8  10       27.35       22.14      6.93 o
   3   8  10        4.10        5.52      9.08 o
   4   8  10        4.98       -0.77     10.19 o
   5   8  10        9.01       -7.81     11.07 o
   6   8  10       10.56       16.07      7.89 o
   7   8  10        4.90       -3.06      8.18 o
   8   8  10        9.92       11.73     12.11 o
  -3   9  10       33.23       42.08      8.16 o
  -2   9  10        1.78        3.60     10.13 o
  -1   9  10        7.04       10.76      6.81 o
   0   9  10        3.05       -1.17     10.32 o
   1   9  10        7.43        9.59      7.24 o
   2   9  10        1.90      -10.81     10.81 o
   3   9  10       32.78       33.46      7.88 o
   4   9  10        0.28       -8.21     11.03 o
   5   9  10       17.27        5.46     11.71 o
   6   9  10        0.32       -2.42     11.64 o
   7   9  10        1.11       -9.85     12.62 o
  -3  10  10        1.25        6.47     11.16 o
  -2  10  10        0.53       -0.45     10.64 o
  -1  10  10        1.11        6.17     10.49 o
   0  10  10       32.18       42.09      8.11 o
   1  10  10        1.13        1.55      7.53 o
   2  10  10        0.62      -10.16     10.16 o
   3  10  10        1.23        1.38     10.95 o
   4  10  10        8.58       -9.61     12.33 o
   5  10  10        7.53        1.51      9.35 o
  -3  11  10        1.58       -8.25     12.78 o
  -2  11  10        3.35       -0.51     11.41 o
  -1  11  10        8.22       23.02      8.24 o
   0  11  10        2.58        0.98     12.68 o
   1  11  10        8.12       14.62      8.79 o
   2  11  10        3.27        3.77      8.35 o
   3  11  10        1.60        2.07     11.98 o
   1   0  11      168.29      165.44      3.52 o
   2   0  11      167.93      155.79      4.41 o
   3   0  11       45.57       49.88      2.88 o
   4   0  11      163.78      156.28      5.87 o
   5   0  11       63.25       58.83      5.11 o
   6   0  11      240.89      245.02      8.05 o
   7   0  11        5.21        5.82      5.23 o
   8   0  11        4.90        2.85      8.51 o
   9   0  11        0.01        0.80      9.03 o
  10   0  11        3.44       11.98      7.34 o
  11   0  11        1.49        9.13     11.52 o
 -11   1  11        1.44        8.15      8.40 o
 -10   1  11        2.19       -5.00     10.97 o
  -9   1  11       22.03       -3.64     10.22 o
  -8   1  11       18.97        5.74      8.99 o
  -7   1  11       22.12       21.89      5.78 o
  -6   1  11        4.21       -4.14      6.94 o
  -5   1  11       37.43       42.80      4.94 o
  -4   1  11       10.41       17.22      3.88 o
  -3   1  11      365.72      387.34      5.24 o
  -2   1  11       50.66       43.71      2.96 o
  -1   1  11      445.64      434.86      5.49 o
   0   1  11      130.55      129.38      3.21 o
   1   1  11      446.30      438.73      4.96 o
   2   1  11       51.49       48.09      2.73 o
   3   1  11      369.08      367.89      5.12 o
   4   1  11       11.49       19.39      4.00 o
   5   1  11       35.52       47.15      4.93 o
   6   1  11        4.19        3.93      6.78 o
   7   1  11       21.52       17.94      6.00 o
   8   1  11       18.98       12.56      6.41 o
   9   1  11       22.65       30.35      6.95 o
  10   1  11        2.14       -8.18     10.81 o
  11   1  11        1.51       -4.59     12.07 o
 -11   2  11        2.34        7.37      8.73 o
 -10   2  11       12.75        5.91     11.47 o
  -9   2  11        7.72        6.48      9.86 o
  -8   2  11       14.65       10.99      6.40 o
  -7   2  11       39.80       40.95      6.14 o
  -6   2  11       17.58       17.18      5.33 o
  -5   2  11      121.84      126.37      6.36 o
  -4   2  11       76.69       70.52      5.22 o
  -3   2  11      210.71      205.45      6.44 o
  -2   2  11      580.78      545.83      5.92 o
  -1   2  11      120.36      119.80      8.27 o
   0   2  11      187.92      175.02      3.67 o
   1   2  11      121.56      117.17      7.18 o
   2   2  11      570.59      541.92      5.91 o
   3   2  11      214.65      214.51      4.41 o
   4   2  11       75.00       74.67      5.25 o
   5   2  11      123.85      130.23      6.37 o
   6   2  11       18.34       28.05      5.20 o
   7   2  11       40.29       46.26      6.30 o
   8   2  11       14.47       16.14      6.59 o
   9   2  11        7.76       14.65      6.68 o
  10   2  11       12.67       13.88      7.91 o
  11   2  11        2.37        6.73     11.90 o
 -11   3  11        0.05       10.41     11.21 o
 -10   3  11        1.68        8.41     11.51 o
  -9   3  11        1.09        1.25      9.90 o
  -8   3  11        9.06       -3.74      9.47 o
  -7   3  11       72.17       88.82      6.94 o
  -6   3  11       12.67       16.67      5.61 o
  -5   3  11      371.50      374.65      9.19 o
  -4   3  11       17.20       20.32      4.84 o
  -3   3  11      105.19       98.21      3.83 o
  -2   3  11       68.16       74.95      3.56 o
  -1   3  11      384.75      369.52      6.77 o
   0   3  11       60.39       48.79      3.08 o
   1   3  11      391.46      374.06      5.27 o
   2   3  11       69.26       72.27      3.50 o
   3   3  11      107.85      101.86      6.52 o
   4   3  11       17.88       18.01      4.93 o
   5   3  11      369.82      382.30      9.25 o
   6   3  11       12.99       13.80      5.57 o
   7   3  11       72.48       77.07      7.34 o
   8   3  11        9.22       11.22      6.56 o
   9   3  11        1.14        0.85     10.70 o
  10   3  11        1.69      -11.18     11.18 o
  11   3  11        0.05       15.91      8.03 o
  -3   4  11       84.09       78.46      5.58 o
  -2   4  11      282.13      296.05      7.72 o
  -1   4  11      185.76      179.87      6.28 o
   0   4  11       42.01       39.86      4.59 o
   1   4  11      184.97      185.24      6.20 o
   2   4  11      287.65      295.16      7.78 o
   3   4  11       85.44       93.98      5.81 o
   4   4  11       16.92        2.13      7.23 o
   5   4  11        0.04        2.92      7.20 o
   6   4  11       33.32       33.56      6.18 o
   7   4  11        4.65        5.01      8.70 o
   8   4  11        4.43        3.99      9.66 o
   9   4  11        2.23        4.00     10.00 o
  10   4  11        6.73       -7.90     11.62 o
  -3   5  11      188.13      180.12      7.44 o
  -2   5  11        1.41        6.41      6.59 o
  -1   5  11      195.02      204.35      7.02 o
   0   5  11        5.22        4.15      6.04 o
   1   5  11      192.62      197.03      6.74 o
   2   5  11        1.14       -0.77      6.66 o
   3   5  11      186.31      187.68      7.32 o
   4   5  11       13.38       14.29      5.29 o
   5   5  11       11.77        7.28      8.31 o
   6   5  11        6.57        2.78      8.73 o
   7   5  11        4.74       -1.15      9.48 o
   8   5  11        2.42        8.24      7.20 o
   9   5  11        4.59       15.91      7.41 o
  10   5  11        1.51        8.79     12.07 o
  -3   6  11       29.58       33.08      5.84 o
  -2   6  11       67.21       69.38      6.20 o
  -1   6  11       98.99       91.61      6.48 o
   0   6  11       45.34       51.84      5.58 o
   1   6  11       99.61       98.64      6.33 o
   2   6  11       67.19       83.70      6.13 o
   3   6  11       29.64       32.51      5.82 o
   4   6  11       40.56       41.39      6.41 o
   5   6  11        5.27        3.82      8.66 o
   6   6  11       70.93       72.56      7.64 o
   7   6  11        3.71        1.23     10.26 o
   8   6  11        2.62        3.62     11.35 o
   9   6  11        1.24       -3.48     11.90 o
  -3   7  11       20.60       25.84      6.28 o
  -2   7  11       29.49       28.68      6.15 o
  -1   7  11       73.61       78.78      6.65 o
   0   7  11       23.92       22.54      5.81 o
   1   7  11       73.00       84.35      6.49 o
   2   7  11       29.34       38.11      6.26 o
   3   7  11       20.63       19.45      6.36 o
   4   7  11       14.09       16.63      6.30 o
   5   7  11       16.20       16.80      7.00 o
   6   7  11        5.05        7.82      7.05 o
   7   7  11        4.63        0.00     10.93 o
   8   7  11        3.22       18.93      7.99 o
   9   7  11        2.47        2.12     12.81 o
  -3   8  11       31.37       37.25      7.39 o
  -2   8  11       92.37      105.05      8.37 o
  -1   8  11        3.57        3.93      6.45 o
   0   8  11       10.50        9.73      6.66 o
   1   8  11        3.76        3.93      8.99 o
   2   8  11       90.65       90.73      8.28 o
   3   8  11       31.43       24.80      7.38 o
   4   8  11       12.90       17.69      7.43 o
   5   8  11       25.26       28.04      7.58 o
   6   8  11       13.66       13.30      7.99 o
   7   8  11        4.22       -3.88     11.86 o
   8   8  11        2.72        5.50      8.60 o
  -3   9  11       40.43       39.36      8.29 o
  -2   9  11       16.55       24.60      7.49 o
  -1   9  11       90.38       96.49      8.94 o
   0   9  11       39.30       52.33      8.09 o
   1   9  11       91.80       93.52      8.56 o
   2   9  11       16.45       30.77      7.28 o
   3   9  11       41.12       56.14      8.04 o
   4   9  11        7.54       10.17     11.20 o
   5   9  11       21.27       27.97      8.35 o
   6   9  11        3.94        7.43     11.85 o
   7   9  11        5.15        4.22      8.94 o
  -3  10  11       11.57        9.92     12.28 o
  -2  10  11       19.82       26.19      8.47 o
  -1  10  11       15.77       28.69      7.81 o
   0  10  11        7.43        0.00     11.65 o
   1  10  11       15.79       11.53      8.05 o
   2  10  11       19.36       18.86      8.47 o
   3  10  11       11.64       10.64      8.49 o
   4  10  11        0.84       -3.44     11.60 o
   5  10  11        6.13       -2.58     12.62 o
  -3  11  11        8.02        3.69     13.34 o
  -2  11  11        0.36        2.57     11.99 o
  -1  11  11        9.32       11.13     12.80 o
   0  11  11        0.50        3.52     11.78 o
   1  11  11        9.18        5.06     11.87 o
   2  11  11        0.37       10.28     12.29 o
   3  11  11        8.00       23.18      8.64 o
   0   0  12      640.39      599.15      8.29 o
   1   0  12      350.78      368.57      7.86 o
   2   0  12        4.78        0.46      3.46 o
   3   0  12       75.68       68.08      5.03 o
   4   0  12      126.66      121.46      5.58 o
   5   0  12       26.80       19.06      5.03 o
   6   0  12        9.08        4.28      7.23 o
   7   0  12        1.33        5.79      7.88 o
   8   0  12       31.05       34.21      6.78 o
   9   0  12        1.51        5.70      9.47 o
  10   0  12        0.28      -11.14     11.14 o
  11   0  12        0.90       10.70     11.48 o
 -11   1  12        1.66        5.12     12.02 o
 -10   1  12        0.09        8.94      7.60 o
  -9   1  12        7.56        2.05      9.97 o
  -8   1  12        0.01       -7.65      8.95 o
  -7   1  12       68.59       68.41      6.88 o
  -6   1  12        3.62        6.92      7.06 o
  -5   1  12       85.84       78.80      5.79 o
  -4   1  12       10.06        8.18      4.39 o
  -3   1  12      273.77      268.65      4.83 o
  -2   1  12        0.42       -0.48      3.47 o
  -1   1  12       90.67       84.98      3.20 o
   0   1  12       50.45       66.08      2.85 o
   1   1  12       90.52       88.83      4.28 o
   2   1  12        0.33        0.01      3.52 o
   3   1  12      271.65      269.07     10.66 o
   4   1  12        9.95       15.21      4.09 o
   5   1  12       85.32       81.14      5.87 o
   6   1  12        3.69        5.77      5.07 o
   7   1  12       68.16       72.01      6.88 o
   8   1  12        0.01        4.74      5.90 o
   9   1  12        7.45       10.03      6.75 o
  10   1  12        0.08        2.29     10.29 o
  11   1  12        1.68       -5.12     11.79 o
 -11   2  12        0.50        2.08     12.70 o
 -10   2  12        2.75       -1.40     11.33 o
  -9   2  12        0.15        0.41     10.32 o
  -8   2  12        7.14       14.14      6.79 o
  -7   2  12        0.58       -2.00      8.46 o
  -6   2  12       21.90       17.50      5.68 o
  -5   2  12       28.63       21.64      5.20 o
  -4   2  12      469.63      437.26      9.02 o
  -3   2  12      163.60      139.61      4.96 o
  -2   2  12      144.75      143.52      3.85 o
  -1   2  12      258.72      246.65     10.24 o
   0   2  12       47.31       44.60      2.70 o
   1   2  12      257.05      250.43      6.95 o
   2   2  12      142.60      147.06      8.47 o
   3   2  12      160.75      144.07      4.12 o
   4   2  12      467.38      439.21      8.95 o
   5   2  12       28.10       27.65      4.85 o
   6   2  12       20.92       25.08      5.16 o
   7   2  12        0.59        0.33      7.60 o
   8   2  12        6.72       16.21      6.22 o
   9   2  12        0.15        7.10      6.75 o
  10   2  12        2.70       10.26      7.37 o
  11   2  12        0.50       -7.27     12.06 o
 -10   3  12        0.59      -11.97     12.62 o
  -9   3  12        8.84       -8.60     11.75 o
  -8   3  12        0.53        8.48      9.28 o
  -7   3  12       57.27       60.11      7.32 o
  -6   3  12       15.33        6.52      8.44 o
  -5   3  12       20.30       21.39      5.27 o
  -4   3  12       55.20       45.30      5.39 o
  -3   3  12       61.30       60.51      3.43 o
  -2   3  12      106.21      106.54      3.74 o
  -1   3  12     1576.74     1495.52     10.82 o
   0   3  12      203.88      218.80      4.49 o
   1   3  12     1576.09     1499.09     16.44 o
   2   3  12      105.35      103.36      3.85 o
   3   3  12       62.94       62.50      3.47 o
   4   3  12       54.38       56.28      5.20 o
   5   3  12       21.86       21.83      5.12 o
   6   3  12       15.22        4.66      7.85 o
   7   3  12       57.57       43.41      6.78 o
   8   3  12        0.51       -5.01      9.06 o
   9   3  12        8.89       15.49      6.93 o
  10   3  12        0.56        0.72      7.82 o
  -3   4  12       83.91       85.07      5.23 o
  -2   4  12      214.54      204.48      6.72 o
  -1   4  12       35.34       32.99      4.36 o
   0   4  12        1.90       -1.36      5.12 o
   1   4  12       35.19       31.05      4.53 o
   2   4  12      218.44      215.64      6.71 o
   3   4  12       83.89       79.08      5.23 o
   4   4  12      365.35      379.29      9.06 o
   5   4  12       31.20       29.93      5.45 o
   6   4  12       41.40       41.35      6.27 o
   7   4  12        6.24       -0.37      8.50 o
   8   4  12        3.76       -1.22      9.21 o
   9   4  12        0.82        5.83     10.19 o
  10   4  12        5.32       -0.50     10.81 o
  -3   5  12       33.65       38.37      4.86 o
  -2   5  12       92.21       89.27      5.62 o
  -1   5  12       46.22       52.67      5.01 o
   0   5  12       29.23       35.36      4.71 o
   1   5  12       46.13       54.61      5.00 o
   2   5  12       91.05       92.00      5.76 o
   3   5  12       34.06       36.19      5.24 o
   4   5  12        8.49       -0.60      7.36 o
   5   5  12        6.99       15.87      5.14 o
   6   5  12        1.36        4.25      7.70 o
   7   5  12       66.72       60.16      7.39 o
   8   5  12        0.28       -9.53      9.53 o
   9   5  12       14.73        4.25     10.23 o
  10   5  12        0.11        2.08      9.91 o
  -3   6  12       28.46       27.53      5.65 o
  -2   6  12        8.95        5.91      7.67 o
  -1   6  12       32.44       40.66      5.24 o
   0   6  12       62.36       63.74      5.65 o
   1   6  12       32.85       34.64      5.45 o
   2   6  12        8.93        7.10      7.25 o
   3   6  12       29.04       26.95      5.84 o
   4   6  12       94.03      107.39      7.08 o
   5   6  12       13.16       15.89      5.84 o
   6   6  12        6.70       -3.06      9.02 o
   7   6  12        1.63        5.42      8.67 o
   8   6  12        6.83       10.25      6.92 o
   9   6  12        1.56       -0.99     10.28 o
  -3   7  12       27.78       39.07      6.13 o
  -2   7  12        5.31       -2.65      7.41 o
  -1   7  12       93.53       83.28      6.56 o
   0   7  12       17.52       23.05      5.55 o
   1   7  12       94.23       87.51      6.72 o
   2   7  12        5.34        1.32      7.85 o
   3   7  12       27.83       31.72      6.31 o
   4   7  12        8.28        9.27      6.35 o
   5   7  12       27.40       19.95      7.15 o
   6   7  12        5.69        8.11      6.91 o
   7   7  12        1.95       -8.55     10.84 o
   8   7  12        1.09        5.37      7.86 o
  -3   8  12       25.29       28.17      7.15 o
  -2   8  12        1.65       -7.40      9.37 o
  -1   8  12       42.74       51.26      6.82 o
   0   8  12       51.53       63.13      7.18 o
   1   8  12       42.75       42.04      6.86 o
   2   8  12        1.66       -1.48      9.35 o
   3   8  12       25.52       23.82      7.13 o
   4   8  12       14.66       16.71      7.04 o
   5   8  12        3.46      -10.03     10.03 o
   6   8  12        0.86      -10.92     11.14 o
   7   8  12        1.06      -11.77     11.77 o
  -3   9  12       12.22       13.67      7.43 o
  -2   9  12        2.35        3.31     10.11 o
  -1   9  12       15.08       27.03      7.21 o
   0   9  12        0.19        7.27      9.50 o
   1   9  12       15.14       17.09      7.34 o
   2   9  12        2.34      -10.12     10.12 o
   3   9  12       12.77        8.99     10.03 o
   4   9  12        0.06       18.06      6.92 o
   5   9  12        3.94        5.63     10.02 o
   6   9  12        0.60       16.91      7.76 o
  -3  10  12        1.24      -10.89     10.89 o
  -2  10  12       12.25       26.62      7.90 o
  -1  10  12        4.11        0.00     10.75 o
   0  10  12        0.16       -4.08     10.55 o
   1  10  12        4.12      -10.56     10.56 o
   2  10  12       12.44       19.23      7.60 o
   3  10  12        1.18        4.77     10.74 o
   4  10  12       23.01       26.93      8.54 o
   5  10  12        0.22       -4.65     11.22 o
  -2  11  12        0.10       10.83     11.19 o
  -1  11  12       13.95      -10.16     13.56 o
   0  11  12        1.16       -3.54     12.38 o
   1  11  12       13.94       17.03      8.96 o
   2  11  12        0.08       -1.03     12.04 o
   1   0  13       15.91       11.05      5.17 o
   2   0  13      334.93      343.79      9.51 o
   3   0  13        6.25        6.25      3.70 o
   4   0  13        3.73       -0.72      6.40 o
   5   0  13        9.94       15.42      4.84 o
   6   0  13       20.81       18.09      5.89 o
   7   0  13       19.41       27.77      6.68 o
   8   0  13        4.79       -6.37     10.35 o
   9   0  13        9.18       10.69      8.30 o
  10   0  13        6.39       -7.50     11.88 o
  11   0  13        0.83      -14.19     14.19 o
 -10   1  13        2.73        3.30     12.48 o
  -9   1  13        8.41        7.59     10.88 o
  -8   1  13        5.97       -1.88     10.29 o
  -7   1  13       41.85       35.90      7.24 o
  -6   1  13       47.81       38.92      6.80 o
  -5   1  13      124.77      125.28      6.74 o
  -4   1  13      109.02      107.83      5.98 o
  -3   1  13      130.20      130.56      4.11 o
  -2   1  13      202.64      185.63      4.33 o
  -1   1  13      159.93      136.53      3.88 o
   0   1  13      245.26      244.61      4.47 o
   1   1  13      160.18      139.58      3.80 o
   2   1  13      204.15      190.75      4.33 o
   3   1  13      128.84      122.34      4.09 o
   4   1  13      109.32       92.09      5.81 o
   5   1  13      127.22      124.38      6.69 o
   6   1  13       47.98       48.59      6.35 o
   7   1  13       42.95       45.03      6.68 o
   8   1  13        6.02        1.14      6.69 o
   9   1  13        8.21        9.28     10.11 o
  10   1  13        2.68        9.41     10.71 o
 -10   2  13        2.06        5.26     11.34 o
  -9   2  13        1.38       -1.29     10.28 o
  -8   2  13        0.96        4.62      9.43 o
  -7   2  13        7.14        6.91      8.55 o
  -6   2  13      110.35      113.39      7.20 o
  -5   2  13       29.44       23.59      5.20 o
  -4   2  13       86.08       76.67      6.00 o
  -3   2  13      131.69      127.27      7.10 o
  -2   2  13      492.75      462.84      6.16 o
  -1   2  13      218.18      210.89      6.00 o
   0   2  13      235.75      222.23      4.54 o
   1   2  13      219.93      213.51      4.63 o
   2   2  13      498.56      466.78      6.21 o
   3   2  13      134.08      129.03      4.23 o
   4   2  13       84.30       81.55      5.95 o
   5   2  13       30.40       24.17      5.65 o
   6   2  13      108.27      108.51      7.17 o
   7   2  13        7.16       16.40      5.98 o
   8   2  13        0.91        5.78      9.60 o
   9   2  13        1.36        6.87     10.45 o
  10   2  13        2.08       -3.83     12.05 o
 -10   3  13        0.34       11.78      8.50 o
  -9   3  13        7.20        7.07     10.81 o
  -8   3  13        3.16        7.15      9.70 o
  -7   3  13        1.07        3.58      8.62 o
  -6   3  13       10.65       14.38      5.59 o
  -5   3  13        6.08        0.88      7.47 o
  -4   3  13       10.75        8.83      5.11 o
  -3   3  13      201.43      189.92      4.85 o
  -2   3  13       20.65       17.26      3.16 o
  -1   3  13      214.29      194.41      4.68 o
   0   3  13        2.97       -0.42      4.09 o
   1   3  13      209.21      193.65      4.53 o
   2   3  13       21.39       22.52      3.33 o
   3   3  13      197.89      192.81      7.60 o
   4   3  13       11.17        3.49      7.28 o
   5   3  13        6.09       12.32      5.06 o
   6   3  13       10.80        8.42      5.97 o
   7   3  13        1.09        6.81      8.96 o
   8   3  13        3.28       -2.79      9.74 o
   9   3  13        7.27        1.77     11.20 o
  10   3  13        0.35       10.31     11.19 o
  -3   4  13       44.53       45.87      5.63 o
  -2   4  13      212.37      226.74      7.44 o
  -1   4  13      177.49      172.61      6.59 o
   0   4  13      164.94      170.07      6.63 o
   1   4  13      178.58      169.12      6.78 o
   2   4  13      211.02      213.63      7.36 o
   3   4  13       44.42       52.87      5.51 o
   4   4  13       29.37       33.79      5.51 o
   5   4  13       12.28       11.41      5.62 o
   6   4  13       21.53       20.03      6.05 o
   7   4  13        1.25       -9.15      9.15 o
   8   4  13        2.19       -9.73      9.73 o
   9   4  13        1.59        1.15      7.60 o
  10   4  13        4.39        0.26      8.70 o
  -3   5  13       31.28       40.36      5.70 o
  -2   5  13       14.12       10.03      5.26 o
  -1   5  13       81.88       89.68      6.02 o
   0   5  13        4.62        6.15      6.58 o
   1   5  13       83.11       84.58      5.90 o
   2   5  13       14.13       17.99      5.09 o
   3   5  13       31.75       27.23      5.69 o
   4   5  13       52.43       51.99      6.37 o
   5   5  13      101.33       99.68      7.52 o
   6   5  13       11.72        7.69      6.47 o
   7   5  13       19.45       20.22      7.04 o
   8   5  13        4.21       10.55      7.81 o
   9   5  13        0.68       -9.66     11.34 o
  -3   6  13       13.57        4.84      8.27 o
  -2   6  13       66.34       70.26      6.65 o
  -1   6  13       13.97       15.33      5.22 o
   0   6  13        4.06       -1.79      7.54 o
   1   6  13       13.63       15.94      5.31 o
   2   6  13       65.99       53.00      6.47 o
   3   6  13       13.91       16.46      5.79 o
   4   6  13        0.16       -1.03      8.27 o
   5   6  13        2.49        6.95      8.83 o
   6   6  13       17.34       16.59      7.38 o
   7   6  13       10.26       17.58      7.53 o
   8   6  13        0.95        6.08     11.12 o
   9   6  13        3.46        7.15     12.54 o
  -3   7  13       40.31       47.30      7.13 o
  -2   7  13        3.56       -3.78      8.34 o
  -1   7  13       48.32       55.89      6.73 o
   0   7  13        8.04        4.99      8.42 o
   1   7  13       48.75       58.60      6.60 o
   2   7  13        3.54        2.76      8.77 o
   3   7  13       40.36       50.58      6.91 o
   4   7  13        2.68       -0.76      9.20 o
   5   7  13       10.82        6.80     10.08 o
   6   7  13        1.17       -1.71     10.36 o
   7   7  13        1.19       -3.70     11.31 o
   8   7  13        0.30        9.26      8.16 o
  -3   8  13        3.59        7.92      9.77 o
  -2   8  13       32.54       39.07      7.30 o
  -1   8  13        2.37        3.56      6.79 o
   0   8  13       29.62       29.45      7.01 o
   1   8  13        2.19       -9.39      9.64 o
   2   8  13       33.06       21.48      7.36 o
   3   8  13        3.58       -3.57     10.22 o
   4   8  13       17.73       14.32      7.57 o
   5   8  13        2.04        3.07     10.19 o
   6   8  13       16.96       28.25      7.97 o
   7   8  13        0.58       14.00      8.36 o
  -3   9  13       12.29       11.00     11.15 o
  -2   9  13        0.09       -0.85     11.15 o
  -1   9  13       37.13       36.91      8.11 o
   0   9  13        1.03        3.12      7.44 o
   1   9  13       35.91       47.82      8.09 o
   2   9  13        0.05       10.90      6.93 o
   3   9  13       11.73       -0.44     11.36 o
   4   9  13        0.13        7.34     10.51 o
   5   9  13        4.64       -5.78     12.38 o
   6   9  13        0.42      -12.65     12.65 o
  -3  10  13        4.82       -0.98     11.51 o
  -2  10  13       10.66        8.08      8.23 o
  -1  10  13        0.06        5.62     11.18 o
   0  10  13        0.30        2.55      7.88 o
   1  10  13        0.07       -7.96     12.04 o
   2  10  13       10.97        5.24     12.32 o
   3  10  13        4.80       -2.45      8.55 o
   4  10  13        0.29       -3.80      8.85 o
  -1  11  13        2.66       -8.33     12.12 o
   0  11  13        2.09       -5.70     12.95 o
   1  11  13        2.77       -8.86     12.70 o
   0   0  14     1334.28     1190.85     12.67 o
   1   0  14        0.20        4.39      3.12 o
   2   0  14      295.62      261.63      5.07 o
   3   0  14        0.26        1.79      4.23 o
   4   0  14        0.49        9.41      4.48 o
   5   0  14       27.33       20.27      5.27 o
   6   0  14       29.49       29.36      5.95 o
   7   0  14       13.64       20.44      6.09 o
   8   0  14       20.34       21.01      6.97 o
   9   0  14        6.62        6.07     10.80 o
  10   0  14        0.03       -1.44     11.79 o
 -10   1  14        3.39        3.88     11.47 o
  -9   1  14        1.42       -1.31     10.70 o
  -8   1  14        7.35       15.47      6.92 o
  -7   1  14        9.47       18.81      6.20 o
  -6   1  14       14.95       14.25      5.78 o
  -5   1  14      138.91      125.21      7.05 o
  -4   1  14       50.73       50.69      5.37 o
  -3   1  14      266.45      245.94      5.23 o
  -2   1  14       28.63       27.45      3.06 o
  -1   1  14       12.88       15.42      2.89 o
   0   1  14       39.64       37.74      3.19 o
   1   1  14       12.21       15.69      7.72 o
   2   1  14       27.96       23.44      3.38 o
   3   1  14      266.62      254.63      5.21 o
   4   1  14       49.41       53.70      5.35 o
   5   1  14      139.26      148.73      6.98 o
   6   1  14       14.47       15.68      5.79 o
   7   1  14        8.93       17.95      6.37 o
   8   1  14        7.12        2.74      9.70 o
   9   1  14        1.31      -10.54     10.54 o
  10   1  14        3.33       12.37      7.98 o
 -10   2  14        0.89      -11.32     11.58 o
  -9   2  14        0.87        8.64      7.44 o
  -8   2  14       27.30       35.94      7.40 o
  -7   2  14        1.19       -7.56      8.61 o
  -6   2  14       14.95       18.34      6.01 o
  -5   2  14        9.98       16.64      5.39 o
  -4   2  14       79.34       80.85      6.03 o
  -3   2  14       11.50        5.58      3.84 o
  -2   2  14        9.12        5.96      4.21 o
  -1   2  14       37.86       35.45      3.22 o
   0   2  14       98.22       92.63      3.83 o
   1   2  14       37.24       36.71      3.20 o
   2   2  14        8.63        7.91      3.07 o
   3   2  14       10.74       17.68      3.27 o
   4   2  14       79.45       98.96      6.13 o
   5   2  14        9.44        8.40      5.57 o
   6   2  14       14.77       15.92      5.97 o
   7   2  14        1.12        7.92      8.76 o
   8   2  14       27.35       28.37      7.64 o
   9   2  14        0.85        6.66     10.45 o
  10   2  14        0.88      -12.30     12.30 o
 -10   3  14        0.02      -10.60     12.20 o
  -9   3  14        0.95       -8.21     11.12 o
  -8   3  14        0.37        2.89      9.53 o
  -7   3  14       15.08       -0.75      9.52 o
  -6   3  14        6.46       -4.40      8.23 o
  -5   3  14       18.50       21.87      5.87 o
  -4   3  14        7.32        1.70      7.20 o
  -3   3  14       82.82       76.73      4.54 o
  -2   3  14        4.14       -0.95      4.35 o
  -1   3  14       32.98       33.29      3.43 o
   0   3  14        6.40        5.24      7.28 o
   1   3  14       31.39       33.19      3.39 o
   2   3  14        3.83        0.22      5.35 o
   3   3  14       83.54       71.34      4.12 o
   4   3  14        7.10        6.23      7.30 o
   5   3  14       18.82       17.73      5.76 o
   6   3  14        6.43       16.25      5.92 o
   7   3  14       15.06       10.63      6.36 o
   8   3  14        0.36       -9.15      9.15 o
   9   3  14        0.94        2.74      7.57 o
  10   3  14        0.02        6.56     11.68 o
  -3   4  14       18.93       20.65      5.31 o
  -2   4  14       21.82       27.67      5.11 o
  -1   4  14       31.26       24.85      5.04 o
   0   4  14      332.32      296.24      8.15 o
   1   4  14       30.46       30.70      5.07 o
   2   4  14       22.12       23.39      5.18 o
   3   4  14       17.71       20.67      5.14 o
   4   4  14       19.11       19.82      5.57 o
   5   4  14        7.23       -1.31      8.35 o
   6   4  14        4.85       12.32      6.05 o
   7   4  14        0.97        8.61      9.47 o
   8   4  14       17.21       14.87      7.99 o
   9   4  14        2.06        8.07     11.20 o
  10   4  14        0.06      -13.07     13.07 o
  -3   5  14      145.31      157.93      7.63 o
  -2   5  14        0.72       -0.59      7.67 o
  -1   5  14        1.09        4.28      5.04 o
   0   5  14       12.37        7.49      5.04 o
   1   5  14        1.09        0.57      6.94 o
   2   5  14        0.60        5.88      5.06 o
   3   5  14      144.39      156.10      7.88 o
   4   5  14        6.78        5.56      8.09 o
   5   5  14       71.71       73.10      7.86 o
   6   5  14        3.42       11.61      6.79 o
   7   5  14        0.22        4.15     10.39 o
   8   5  14        0.17      -11.78     11.78 o
   9   5  14        0.02       -4.48     12.03 o
  -3   6  14        3.99        4.72      8.40 o
  -2   6  14       34.44       38.36      6.60 o
  -1   6  14        4.33        0.32      8.34 o
   0   6  14      220.48      224.04      8.75 o
   1   6  14        4.31        2.84      8.49 o
   2   6  14       33.90       35.15      6.61 o
   3   6  14        3.87        7.43      6.20 o
   4   6  14        2.22       -7.49      9.46 o
   5   6  14        4.75        2.66      9.65 o
   6   6  14        4.21       -3.69     10.25 o
   7   6  14        8.43        7.10     11.00 o
   8   6  14        7.34       18.31      8.17 o
  -3   7  14       30.40       37.16      7.17 o
  -2   7  14       36.93       43.71      6.72 o
  -1   7  14        4.03        1.41      9.19 o
   0   7  14       17.92       18.96      6.37 o
   1   7  14        4.17        4.55      8.93 o
   2   7  14       36.61       33.17      6.92 o
   3   7  14       30.54       45.01      6.88 o
   4   7  14       19.49       19.34      7.02 o
   5   7  14        6.23       -7.88     10.68 o
   6   7  14        8.90       21.04      7.81 o
   7   7  14        4.25        3.81     12.37 o
   8   7  14        4.82        6.69     12.10 o
  -3   8  14        6.31        8.42      6.78 o
  -2   8  14        2.74        1.19      9.82 o
  -1   8  14       11.89       -1.95      9.70 o
   0   8  14        5.11        4.65      9.82 o
   1   8  14       11.97       11.12      7.05 o
   2   8  14        2.71      -10.06     10.06 o
   3   8  14        6.34       11.10      6.81 o
   4   8  14       16.62       19.54      7.43 o
   5   8  14        5.59       13.59      7.75 o
   6   8  14        0.99       -0.48     11.23 o
   7   8  14        1.71       -1.03     12.32 o
  -3   9  14       10.92       12.71      7.94 o
  -2   9  14        0.80       -7.50     11.19 o
  -1   9  14        3.57        2.16     10.97 o
   0   9  14        0.49       -8.20     10.18 o
   1   9  14        3.69        2.60      9.97 o
   2   9  14        0.82        5.30      7.41 o
   3   9  14       11.07        0.91     11.05 o
   4   9  14        2.84        9.93     10.83 o
   5   9  14        5.75        6.45     11.79 o
  -3  10  14        3.45        4.52      8.36 o
  -2  10  14        7.28       10.77      8.25 o
  -1  10  14        3.96        9.15     11.52 o
   0  10  14       33.95       36.68      9.03 o
   1  10  14        3.88       -2.41     11.59 o
   2  10  14        7.29       10.77     11.55 o
   3  10  14        3.36        5.53     11.54 o
   4  10  14        0.75       12.23      8.72 o
   1   0  15        0.31        2.91      8.54 o
   2   0  15      280.09      256.99      5.13 o
   3   0  15       44.65       44.44      4.30 o
   4   0  15       21.39       16.52      4.81 o
   5   0  15       37.26       37.58      5.59 o
   6   0  15        8.68       10.50      5.42 o
   7   0  15       17.24       24.50      5.82 o
   8   0  15        1.48       -1.21      8.95 o
   9   0  15        5.99       -9.38     10.63 o
  10   0  15        1.49        1.97     10.69 o
 -10   1  15        1.97      -11.15     11.15 o
  -9   1  15        5.97       -2.70      9.96 o
  -8   1  15       14.87       10.32      6.88 o
  -7   1  15        9.03        6.58      7.70 o
  -6   1  15       16.38        6.95      8.04 o
  -5   1  15       51.19       57.02      5.78 o
  -4   1  15       18.10       16.56      4.67 o
  -3   1  15       41.14       37.37      3.37 o
  -2   1  15       30.91       33.20      3.55 o
  -1   1  15      103.91      100.32      3.69 o
   0   1  15       62.31       62.95      4.01 o
   1   1  15      102.12       97.59      3.77 o
   2   1  15       30.97       31.25      3.30 o
   3   1  15       40.77       46.64      3.90 o
   4   1  15       17.88       21.38      5.13 o
   5   1  15       50.97       55.84      6.10 o
   6   1  15       16.11       10.26      5.82 o
   7   1  15        9.01       15.73      6.33 o
   8   1  15       14.69        7.70      9.17 o
   9   1  15        6.00      -11.31     11.31 o
  10   1  15        1.97      -10.97     10.97 o
 -10   2  15        1.88        4.04     11.68 o
  -9   2  15        1.19       -1.82     10.57 o
  -8   2  15        1.56       -6.60      9.82 o
  -7   2  15        5.50        5.61      8.80 o
  -6   2  15       65.30       69.11      6.82 o
  -5   2  15        1.77       15.76      5.19 o
  -4   2  15       30.02       19.47      5.20 o
  -3   2  15        2.60        3.05      4.30 o
  -2   2  15       77.17       79.26      3.70 o
  -1   2  15       13.57        9.45      8.08 o
   0   2  15       92.21       92.59      3.82 o
   1   2  15       13.37       22.49      6.94 o
   2   2  15       77.16       76.74      3.69 o
   3   2  15        2.28        7.59      3.06 o
   4   2  15       29.45       32.84      5.11 o
   5   2  15        1.99        8.50      5.09 o
   6   2  15       64.75       63.74      6.78 o
   7   2  15        5.80        6.35      6.34 o
   8   2  15        1.59        4.13      9.08 o
   9   2  15        1.26       -0.46     10.18 o
  10   2  15        1.92       11.12     11.52 o
 -10   3  15        0.08        3.62      8.55 o
  -9   3  15        5.20       -4.69     10.99 o
  -8   3  15        0.42       -2.98      9.71 o
  -7   3  15        3.05        9.27      9.37 o
  -6   3  15       11.38        7.92      6.00 o
  -5   3  15        5.69        7.73      8.21 o
  -4   3  15       46.09       35.58      5.97 o
  -3   3  15      122.67      118.01      5.84 o
  -2   3  15       21.97       18.88      3.38 o
  -1   3  15       95.93       87.84      4.08 o
   0   3  15        0.26       -1.14      4.07 o
   1   3  15       97.10       96.41      4.07 o
   2   3  15       22.41       21.63      3.84 o
   3   3  15      123.05      116.01      4.69 o
   4   3  15       46.28       38.91      6.01 o
   5   3  15        5.89        6.29      5.51 o
   6   3  15       11.51        9.34      6.13 o
   7   3  15        3.19        4.26      9.60 o
   8   3  15        0.41       -8.51     10.42 o
   9   3  15        5.18        7.51     10.39 o
  10   3  15        0.09        2.07     12.15 o
  -3   4  15        1.32        6.55      7.01 o
  -2   4  15      106.75       99.31      6.54 o
  -1   4  15       19.39       15.15      5.22 o
   0   4  15       72.14       65.42      5.83 o
   1   4  15       19.48       14.88      5.11 o
   2   4  15      107.63      109.03      6.49 o
   3   4  15        1.25        3.73      4.87 o
   4   4  15       16.71       16.97      5.64 o
   5   4  15        1.57        7.51      8.18 o
   6   4  15       39.36       47.28      7.00 o
   7   4  15        0.06       -7.70      9.45 o
   8   4  15        1.25        2.66     10.25 o
   9   4  15        0.05        0.48     11.71 o
  -3   5  15       24.16       27.36      5.94 o
  -2   5  15       32.71       33.30      5.69 o
  -1   5  15       29.80       23.12      5.72 o
   0   5  15       18.43       17.41      5.11 o
   1   5  15       30.71       32.73      5.61 o
   2   5  15       32.96       28.55      5.63 o
   3   5  15       24.76       23.05      5.90 o
   4   5  15       17.95       24.74      5.75 o
   5   5  15       19.40       21.37      6.09 o
   6   5  15       20.26       26.02      6.94 o
   7   5  15        2.66       13.06      7.07 o
   8   5  15        6.32       16.11      7.57 o
   9   5  15        2.69        0.00     11.45 o
  -3   6  15        3.00        6.34      8.42 o
  -2   6  15      140.22      147.30      7.99 o
  -1   6  15        2.58        8.74      5.55 o
   0   6  15       79.38       84.58      6.80 o
   1   6  15        2.63        7.92      8.04 o
   2   6  15      139.09      133.73      8.16 o
   3   6  15        3.04        8.09      6.13 o
   4   6  15       22.77       39.24      6.66 o
   5   6  15        9.06       15.36      6.78 o
   6   6  15        6.93        7.39      7.06 o
   7   6  15        1.76        8.67     10.31 o
   8   6  15        0.78       -7.91     10.93 o
  -3   7  15       16.70       29.39      6.63 o
  -2   7  15        8.77       11.39      6.46 o
  -1   7  15       25.38       27.97      6.59 o
   0   7  15       19.36       32.49      6.79 o
   1   7  15       25.40       27.61      6.58 o
   2   7  15        8.70       14.01      6.39 o
   3   7  15       16.92       19.55      6.67 o
   4   7  15        1.48       -6.89      9.64 o
   5   7  15       15.24       19.74      7.31 o
   6   7  15        0.16       10.52      7.43 o
   7   7  15        3.62        5.89     10.13 o
  -3   8  15        0.53        3.41      9.34 o
  -2   8  15        5.62        3.30      9.44 o
  -1   8  15        0.13       -9.17      9.17 o
   0   8  15        1.11       -9.35      9.35 o
   1   8  15        0.11        4.04      9.39 o
   2   8  15        5.46       -1.24      9.83 o
   3   8  15        0.45        4.68      6.53 o
   4   8  15        3.78       12.65      7.08 o
   5   8  15        0.14        5.38      7.70 o
   6   8  15       10.51        8.42     11.88 o
  -3   9  15        8.41        4.22     10.37 o
  -2   9  15        4.65      -10.84     10.84 o
  -1   9  15       10.10        5.38     10.54 o
   0   9  15        3.51        5.35     10.24 o
   1   9  15       10.41       13.01      7.51 o
   2   9  15        4.68        3.42      7.53 o
   3   9  15        8.54        4.69     11.59 o
   4   9  15        2.84        8.29     11.74 o
   5   9  15        1.52       -5.62     12.63 o
  -3  10  15        0.97      -12.25     12.25 o
  -2  10  15        5.33        4.54     11.81 o
  -1  10  15        4.54        9.19      8.77 o
   0  10  15        0.43        9.14      8.10 o
   1  10  15        4.46        4.72      8.30 o
   2  10  15        5.29        4.03     12.12 o
   3  10  15        0.92      -11.90     13.06 o
   0   0  16       17.94       11.25      4.27 o
   1   0  16       46.51       42.43      3.55 o
   2   0  16      144.93      128.36      4.62 o
   3   0  16       32.19       30.52      4.93 o
   4   0  16      216.85      224.43      7.97 o
   5   0  16        0.28       -0.63      7.51 o
   6   0  16        1.51        0.69      8.07 o
   7   0  16        1.46        1.14      9.21 o
   8   0  16        4.47       -1.25      9.37 o
   9   0  16        2.13        4.39      7.17 o
  10   0  16        0.10       -6.63     11.85 o
 -10   1  16        0.01       -2.05     11.33 o
  -9   1  16        3.19        9.76      9.89 o
  -8   1  16        1.36      -10.29     10.29 o
  -7   1  16       21.83       29.01      6.69 o
  -6   1  16       12.43       13.02      5.95 o
  -5   1  16        7.97        9.53      5.44 o
  -4   1  16       22.41       17.72      5.55 o
  -3   1  16       12.46       14.74      3.48 o
  -2   1  16       26.59       24.29      3.52 o
  -1   1  16      166.30      162.85      4.70 o
   0   1  16        6.40        8.72      3.17 o
   1   1  16      166.22      155.03      7.39 o
   2   1  16       26.68       30.43      3.35 o
   3   1  16       12.93       11.09      9.98 o
   4   1  16       22.55       21.10      5.58 o
   5   1  16        8.30       10.32      5.78 o
   6   1  16       12.35       15.11      6.16 o
   7   1  16       22.16       18.33      6.97 o
   8   1  16        1.31        6.74      7.06 o
   9   1  16        3.24        8.49     11.02 o
  10   1  16        0.01       -8.85     12.04 o
 -10   2  16        0.74        5.20      8.09 o
  -9   2  16        0.65        4.72     10.70 o
  -8   2  16        3.98        7.71      9.39 o
  -7   2  16        1.00       -2.34      9.30 o
  -6   2  16        6.84       -0.35      8.73 o
  -5   2  16        1.17       -5.53      7.53 o
  -4   2  16       52.07       47.86      5.89 o
  -3   2  16        3.54        2.61      4.67 o
  -2   2  16       20.95       22.48      3.80 o
  -1   2  16       15.47        9.05      3.30 o
   0   2  16      227.36      208.88      5.18 o
   1   2  16       15.63       19.17      5.87 o
   2   2  16       21.26       22.43      3.33 o
   3   2  16        3.44        6.19      5.71 o
   4   2  16       52.40       59.60      5.97 o
   5   2  16        1.18        2.32      7.86 o
   6   2  16        7.05       16.40      6.04 o
   7   2  16        0.95        9.09      6.23 o
   8   2  16        4.00       -0.88      9.98 o
   9   2  16        0.64        6.23     11.40 o
  10   2  16        0.74        3.43      8.49 o
  -9   3  16        1.34        4.85     11.18 o
  -8   3  16        0.69       -4.41      9.51 o
  -7   3  16        7.37       -9.65      9.71 o
  -6   3  16        2.62       -4.04      8.89 o
  -5   3  16       21.67       23.38      6.04 o
  -4   3  16        7.01       -2.83      7.91 o
  -3   3  16       63.88       65.79      4.26 o
  -2   3  16       42.72       42.67      3.74 o
  -1   3  16       17.51       22.73      6.93 o
   0   3  16       46.71       51.75      9.63 o
   1   3  16       17.41       18.45      4.75 o
   2   3  16       42.96       43.58      3.84 o
   3   3  16       63.18       67.46      5.56 o
   4   3  16        7.20        9.58      5.38 o
   5   3  16       21.67       22.88      6.26 o
   6   3  16        2.69        5.24      9.22 o
   7   3  16        7.36       12.67      6.67 o
   8   3  16        0.73        7.62      9.44 o
   9   3  16        1.33      -11.33     11.52 o
  -3   4  16        0.98        0.64      7.43 o
  -2   4  16       21.89       17.09      5.69 o
  -1   4  16        1.88        0.89      6.76 o
   0   4  16       35.21       45.13      5.63 o
   1   4  16        1.91       12.62      4.72 o
   2   4  16       21.98       13.59      5.94 o
   3   4  16        1.09        3.51      5.32 o
   4   4  16       73.99       65.34      7.01 o
   5   4  16        2.61        7.63      6.16 o
   6   4  16        7.68        2.35      9.57 o
   7   4  16        0.67        3.84      6.89 o
   8   4  16        6.62       13.52      7.54 o
   9   4  16        1.04       -3.57     11.58 o
  -3   5  16        3.00       -1.71      8.11 o
  -2   5  16       23.47       21.10      6.04 o
  -1   5  16       83.25       86.98      6.86 o
   0   5  16       72.99       70.46      6.97 o
   1   5  16       83.09       85.39      6.88 o
   2   5  16       23.53       26.23      6.13 o
   3   5  16        2.91       -7.56      8.35 o
   4   5  16       10.57        7.79      6.41 o
   5   5  16        1.56        3.10      9.31 o
   6   5  16        2.39        1.67      9.86 o
   7   5  16       11.26       -1.35     11.01 o
   8   5  16        0.14       -2.45     11.45 o
  -3   6  16        7.15       19.19      6.33 o
  -2   6  16       15.80       12.39      6.29 o
  -1   6  16       14.85       10.71      6.41 o
   0   6  16        3.99       -4.88      8.74 o
   1   6  16       14.84       23.72      6.47 o
   2   6  16       15.90       17.62      6.33 o
   3   6  16        7.05       -1.12      9.52 o
   4   6  16       37.80       41.15      7.12 o
   5   6  16        2.96       -4.16     10.25 o
   6   6  16        0.69        3.11     10.69 o
   7   6  16        1.24        8.86      7.65 o
   8   6  16        2.42        1.03     11.35 o
  -3   7  16       10.79        8.14     10.37 o
  -2   7  16        4.60        9.45      9.65 o
  -1   7  16       13.24       23.53      6.88 o
   0   7  16        1.92        3.06      9.17 o
   1   7  16       13.36       29.92      6.72 o
   2   7  16        4.57        9.06      9.09 o
   3   7  16       10.97       17.11      7.02 o
   4   7  16        3.18      -10.36     10.36 o
   5   7  16        2.79       -9.90     10.64 o
   6   7  16        2.97      -11.79     11.79 o
   7   7  16        3.13       -1.54     11.86 o
  -3   8  16        1.28       -7.13     10.15 o
  -2   8  16        0.38       -6.07     10.21 o
  -1   8  16        6.90       11.27      6.91 o
   0   8  16       21.05       24.09      7.21 o
   1   8  16        6.85        8.08      9.73 o
   2   8  16        0.36        1.30     10.32 o
   3   8  16        1.26       -3.57     10.12 o
   4   8  16       10.26        3.73     11.00 o
   5   8  16        0.47       -1.95     11.61 o
   6   8  16        0.71        2.58     11.59 o
  -3   9  16        1.42        9.79     11.01 o
  -2   9  16        2.70        7.15      7.66 o
  -1   9  16        9.67        0.47     10.67 o
   0   9  16        1.69       -6.07     10.41 o
   1   9  16        9.75      -10.32     12.18 o
   2   9  16        2.76       -7.64     11.23 o
   3   9  16        1.38        0.48     10.95 o
   4   9  16        0.82      -12.28     12.28 o
  -2  10  16        1.73       16.27      8.15 o
  -1  10  16        1.00       -6.21     11.90 o
   0  10  16        0.21        9.53      7.91 o
   1  10  16        0.99       -5.18     11.36 o
   2  10  16        1.77        1.57     12.18 o
   1   0  17        0.68        1.89      4.64 o
   2   0  17       12.32        9.13      3.43 o
   3   0  17        4.70       10.16      5.86 o
   4   0  17       41.69       39.07      5.69 o
   5   0  17        1.11        6.75      7.64 o
   6   0  17       60.26       64.08      7.07 o
   7   0  17        0.25        8.04      9.51 o
   8   0  17        0.03        9.27     10.17 o
   9   0  17        0.09       -5.35     10.58 o
  -9   1  17        0.91        1.47     11.62 o
  -8   1  17        2.38       -7.99     10.26 o
  -7   1  17        6.25       -2.02      9.25 o
  -6   1  17        0.20       -3.70      8.12 o
  -5   1  17       10.14       15.47      5.68 o
  -4   1  17       18.45       18.76      5.50 o
  -3   1  17       38.69       43.67      8.64 o
  -2   1  17      105.62      107.11      4.38 o
  -1   1  17       58.68       54.78      3.83 o
   0   1  17      148.17      149.36      9.99 o
   1   1  17       59.22       59.74      4.02 o
   2   1  17      105.40      103.23      4.50 o
   3   1  17       38.82       40.05      3.98 o
   4   1  17       18.52       20.02      5.39 o
   5   1  17       10.09        8.34      5.71 o
   6   1  17        0.19       -2.96      8.43 o
   7   1  17        6.27        3.24      8.94 o
   8   1  17        2.43       17.77      6.54 o
   9   1  17        0.91        1.95     10.26 o
  -9   2  17        0.69        9.00     10.31 o
  -8   2  17        5.54        0.91     10.77 o
  -7   2  17        0.87        0.00      8.75 o
  -6   2  17        0.17        3.43      8.47 o
  -5   2  17        0.47       -8.07      8.47 o
  -4   2  17       24.66       29.99      5.37 o
  -3   2  17       17.49       16.87      9.71 o
  -2   2  17      145.24      140.42      5.85 o
  -1   2  17       67.57       72.12      4.09 o
   0   2  17        2.94        8.67      3.77 o
   1   2  17       67.31       73.73      6.36 o
   2   2  17      145.60      144.89      6.29 o
   3   2  17       17.34       10.46      4.53 o
   4   2  17       24.61       29.29      5.78 o
   5   2  17        0.46       -6.62      8.27 o
   6   2  17        0.21        6.42      8.63 o
   7   2  17        0.85        8.67      8.89 o
   8   2  17        5.55        5.43     10.44 o
   9   2  17        0.69        3.48      7.47 o
  -9   3  17        0.50       10.76     10.83 o
  -8   3  17        0.44      -10.21     10.21 o
  -7   3  17       14.34       15.22      7.25 o
  -6   3  17        1.85        5.91      8.98 o
  -5   3  17       67.03       71.94      7.02 o
  -4   3  17        7.83        5.77      5.81 o
  -3   3  17        1.07        4.48      5.21 o
  -2   3  17       11.37        4.13      5.33 o
  -1   3  17       10.82       13.88      4.13 o
   0   3  17       28.57       30.79      3.64 o
   1   3  17       10.91        8.34      4.10 o
   2   3  17       11.34       16.27      3.95 o
   3   3  17        1.16       -1.68      5.35 o
   4   3  17        7.82       -7.08      8.56 o
   5   3  17       67.05       60.60      7.13 o
   6   3  17        1.89       10.37      6.55 o
   7   3  17       14.50        8.09      9.79 o
   8   3  17        0.45        6.04      9.82 o
   9   3  17        0.49      -10.18     12.06 o
  -3   4  17       37.07       29.80      6.31 o
  -2   4  17       53.24       51.04      6.43 o
  -1   4  17       73.08       62.01      6.71 o
   0   4  17        0.30        4.99      5.30 o
   1   4  17       73.01       88.65      6.63 o
   2   4  17       53.67       59.97      6.35 o
   3   4  17       37.45       24.78      6.36 o
   4   4  17        1.94       -5.35      8.53 o
   5   4  17        6.20        6.85      8.99 o
   6   4  17       11.14        8.61      6.86 o
   7   4  17        4.91        7.11      9.89 o
   8   4  17        0.30       -7.73     11.06 o
   9   4  17        1.36        4.74      7.90 o
  -3   5  17       50.46       64.06      7.05 o
  -2   5  17       12.87       18.07      5.95 o
  -1   5  17       48.01       51.92      6.30 o
   0   5  17       24.12       31.48      6.17 o
   1   5  17       47.32       55.50      6.68 o
   2   5  17       12.92       16.34      5.92 o
   3   5  17       49.95       53.46      7.06 o
   4   5  17        7.74        5.70      8.61 o
   5   5  17        2.92        9.09      6.52 o
   6   5  17        0.29       -9.99      9.99 o
   7   5  17        0.36        3.28      9.99 o
   8   5  17        0.04        0.51     11.23 o
  -3   6  17        2.00        3.90      8.74 o
  -2   6  17       13.21       14.51      6.50 o
  -1   6  17       10.35       -9.84      9.84 o
   0   6  17       12.70       13.36      6.37 o
   1   6  17       10.50       14.01      6.48 o
   2   6  17       13.52       13.58      6.71 o
   3   6  17        2.06        8.20      8.89 o
   4   6  17        5.93       -5.72     10.25 o
   5   6  17        2.46        1.73     10.37 o
   6   6  17       10.49       -3.23     11.01 o
   7   6  17        0.05       12.88      7.64 o
  -3   7  17        1.94       -2.54     10.12 o
  -2   7  17        8.94        2.26      6.95 o
  -1   7  17        6.39       -1.61     10.13 o
   0   7  17       13.50        8.81      6.76 o
   1   7  17        6.38       13.92      6.63 o
   2   7  17        9.04        2.06     10.22 o
   3   7  17        1.97        7.21      7.14 o
   4   7  17        2.99      -10.49     10.49 o
   5   7  17        9.08        9.80      7.69 o
   6   7  17        1.21       -3.46     11.31 o
   7   7  17        2.65       10.57     12.30 o
  -3   8  17        0.63        5.10      9.82 o
  -2   8  17       25.31       10.35      8.56 o
  -1   8  17        0.01        5.75     10.17 o
   0   8  17        2.00       11.21      7.12 o
   1   8  17        0.01        9.73     10.21 o
   2   8  17       25.33       37.38      7.73 o
   3   8  17        0.63      -11.07     11.07 o
   4   8  17        5.46        8.18     11.25 o
   5   8  17        0.53      -11.48     11.48 o
  -3   9  17        0.19       -1.51     11.80 o
  -2   9  17        5.71        5.92      8.09 o
  -1   9  17        2.42        8.27     11.15 o
   0   9  17       11.30       24.66      8.21 o
   1   9  17        2.39        0.00     11.60 o
   2   9  17        5.69        2.97     11.28 o
   3   9  17        0.19       -4.06     10.94 o
   4   9  17        1.20      -11.02     11.39 o
   0   0  18       49.12       42.94      5.43 o
   1   0  18       59.08       66.91      4.01 o
   2   0  18        1.05        8.55      4.03 o
   3   0  18       14.71        8.47      9.75 o
   4   0  18       62.84       60.48      6.31 o
   5   0  18        9.89        5.20      5.87 o
   6   0  18        0.40       -7.00      8.77 o
   7   0  18        1.93        1.06      6.46 o
   8   0  18        2.60        0.46      9.90 o
   9   0  18        0.46       -4.56     10.87 o
  -9   1  18        1.22       -9.18     10.60 o
  -8   1  18        0.68      -10.76     10.76 o
  -7   1  18        7.32        1.70      9.60 o
  -6   1  18        0.03       -0.20      5.98 o
  -5   1  18        9.91        6.15      8.35 o
  -4   1  18        4.32        5.05      7.21 o
  -3   1  18       28.41       26.47      3.99 o
  -2   1  18        8.51        4.61      4.08 o
  -1   1  18       33.32       34.12      3.88 o
   0   1  18       12.42       16.68      3.47 o
   1   1  18       33.40       40.85      8.55 o
   2   1  18        8.84        5.87      4.21 o
   3   1  18       28.48       22.81      4.44 o
   4   1  18        4.57        9.09      5.27 o
   5   1  18        9.97       19.35      5.70 o
   6   1  18        0.05        5.09      8.20 o
   7   1  18        7.21       11.72      6.65 o
   8   1  18        0.72        0.46      9.00 o
   9   1  18        1.19      -10.38     10.38 o
  -9   2  18        0.14        2.59      7.65 o
  -8   2  18        4.40       -1.42     10.66 o
  -7   2  18        0.69       -1.30      9.77 o
  -6   2  18        2.44        5.98      8.94 o
  -5   2  18        1.39       -8.82      8.82 o
  -4   2  18       21.30       18.97      6.00 o
  -3   2  18       10.22       15.65      3.81 o
  -2   2  18        2.06        3.48      5.92 o
  -1   2  18       24.54       28.55      3.72 o
   0   2  18       60.66       65.38      4.30 o
   1   2  18       24.16       22.32      6.67 o
   2   2  18        2.01        2.00      4.15 o
   3   2  18        9.84       10.94      5.70 o
   4   2  18       21.39       31.23      5.46 o
   5   2  18        1.38        0.75      7.59 o
   6   2  18        2.49       -9.20      9.20 o
   7   2  18        0.74        9.77      6.59 o
   8   2  18        4.38        0.47     10.83 o
   9   2  18        0.13      -11.46     11.46 o
  -9   3  18        0.39       -2.12     12.33 o
  -8   3  18        0.43        9.72     10.94 o
  -7   3  18        3.08        8.49      9.86 o
  -6   3  18        1.56       -2.06      9.09 o
  -5   3  18       15.62       12.82      6.21 o
  -4   3  18        4.50        5.74      5.70 o
  -3   3  18       31.98       41.07      4.28 o
  -2   3  18       15.76       10.83      4.60 o
  -1   3  18       11.19       16.21      3.62 o
   0   3  18       33.33       30.99      4.14 o
   1   3  18       11.26        5.75      4.26 o
   2   3  18       15.74       17.77      7.40 o
   3   3  18       32.14       39.98      4.59 o
   4   3  18        4.45        8.96      5.74 o
   5   3  18       15.69       15.14      6.46 o
   6   3  18        1.51        9.91      6.26 o
   7   3  18        3.07       -2.24      9.57 o
   8   3  18        0.43        7.30     10.89 o
   9   3  18        0.39       -5.84     11.27 o
  -3   4  18        0.26       -5.01      8.12 o
  -2   4  18        6.60        3.44      7.99 o
  -1   4  18        0.71        4.03      7.64 o
   0   4  18       41.96       39.71      6.34 o
   1   4  18        0.68        7.40      7.58 o
   2   4  18        6.78        7.24      8.34 o
   3   4  18        0.23        4.30      7.65 o
   4   4  18       21.47       18.87      6.48 o
   5   4  18        0.34        6.03      8.61 o
   6   4  18        6.16       11.86      6.82 o
   7   4  18        0.35        3.49      6.93 o
   8   4  18        4.59       12.87      7.53 o
  -3   5  18        6.63        4.21      8.73 o
  -2   5  18       19.53       17.34      6.39 o
  -1   5  18       17.92       14.97      6.28 o
   0   5  18       16.36        4.66      8.42 o
   1   5  18       17.84       23.10      6.24 o
   2   5  18       19.12       12.91      6.17 o
   3   5  18        6.64       11.29      6.23 o
   4   5  18        2.84        7.23      8.74 o
   5   5  18        2.78        8.30      6.85 o
   6   5  18        0.24      -10.75     10.75 o
   7   5  18        4.02       10.26     10.68 o
   8   5  18        0.00        3.17     10.74 o
  -3   6  18        0.48        2.06      8.60 o
  -2   6  18        2.65       -7.57      9.79 o
  -1   6  18        1.67        3.90      8.80 o
   0   6  18       14.02       13.56      6.11 o
   1   6  18        1.66        4.68      8.11 o
   2   6  18        2.74        6.37      6.45 o
   3   6  18        0.49       -2.89      8.90 o
   4   6  18       17.64       26.05      7.00 o
   5   6  18        0.24        1.36     10.05 o
   6   6  18        1.52        0.48     10.80 o
   7   6  18        0.45      -11.67     11.67 o
  -3   7  18        4.41       16.49      6.82 o
  -2   7  18        1.91        3.89      9.39 o
  -1   7  18        7.41       -0.43      9.64 o
   0   7  18        5.55        8.23      6.87 o
   1   7  18        7.44      -10.02     10.02 o
   2   7  18        1.82      -10.26     10.26 o
   3   7  18        4.46        8.92      6.97 o
   4   7  18        0.68        9.30     10.00 o
   5   7  18        1.86      -11.02     11.02 o
   6   7  18        0.74        5.17     11.58 o
  -3   8  18        0.44       -4.85     10.30 o
  -2   8  18        0.97       -3.77     10.37 o
  -1   8  18        1.99        6.03     10.96 o
   0   8  18       10.52       20.29      7.32 o
   1   8  18        2.00        2.78     10.04 o
   2   8  18        0.99        8.49     10.54 o
   3   8  18        0.43       -8.73     10.95 o
   4   8  18        2.53        4.02     11.05 o
   5   8  18        0.43       -3.69     11.60 o
  -3   9  18        4.87        7.92     11.67 o
  -2   9  18        1.06        8.24     11.54 o
  -1   9  18        0.43        4.06     10.64 o
   0   9  18        0.59        2.27      7.94 o
   1   9  18        0.43       -2.03     11.68 o
   2   9  18        1.05      -11.54     11.54 o
   3   9  18        4.96        2.64     12.41 o
   1   0  19        4.46        1.84      9.06 o
   2   0  19       36.80       38.58      4.12 o
   3   0  19        6.20        0.77      5.51 o
   4   0  19        0.01       -8.14      8.14 o
   5   0  19        8.13        1.14      8.92 o
   6   0  19        8.49       15.70      6.82 o
   7   0  19        8.19       10.84      7.24 o
   8   0  19        0.32      -10.58     10.58 o
   9   0  19        1.88        8.41     11.35 o
  -9   1  19        2.49        7.39     11.38 o
  -8   1  19        0.24       -9.20     11.18 o
  -7   1  19        2.08       -6.67     10.37 o
  -6   1  19        3.89        8.21      6.71 o
  -5   1  19       10.25       19.24      6.37 o
  -4   1  19        6.34        7.13      8.43 o
  -3   1  19       37.79       43.27      7.17 o
  -2   1  19        1.92        2.81      4.53 o
  -1   1  19       67.59       72.73      8.20 o
   0   1  19        0.51       -5.34      5.34 o
   1   1  19       67.50       61.04      4.44 o
   2   1  19        2.04        3.30      5.31 o
   3   1  19       37.63       34.09      4.57 o
   4   1  19        6.43        7.31      5.68 o
   5   1  19       10.51       27.06      6.04 o
   6   1  19        3.92       -1.64      8.96 o
   7   1  19        2.18       -2.67     10.23 o
   8   1  19        0.23       -6.30     11.00 o
   9   1  19        2.45      -12.42     12.42 o
  -8   2  19        0.92       13.78      7.51 o
  -7   2  19        1.04        2.72      9.98 o
  -6   2  19       25.39       31.37      7.15 o
  -5   2  19        4.06       12.44      6.28 o
  -4   2  19       18.22       17.14      6.37 o
  -3   2  19        4.83        0.51      5.97 o
  -2   2  19       57.26       64.93      4.53 o
  -1   2  19        2.96        5.42      4.33 o
   0   2  19       38.69       40.99      4.16 o
   1   2  19        2.91        3.45      4.27 o
   2   2  19       58.01       56.30      7.46 o
   3   2  19        4.62        6.39      4.66 o
   4   2  19       18.16       17.15      6.29 o
   5   2  19        3.90       -5.84      9.26 o
   6   2  19       25.17       32.02      6.97 o
   7   2  19        1.02        9.06      9.57 o
   8   2  19        0.92       -7.38     11.08 o
  -8   3  19        4.96      -11.10     11.68 o
  -7   3  19        0.15        5.58      7.39 o
  -6   3  19       10.93        9.06     10.80 o
  -5   3  19        2.42       -1.61      9.82 o
  -4   3  19       11.40       14.73      6.35 o
  -3   3  19       21.83       22.17      4.52 o
  -2   3  19       17.38       10.04      4.75 o
  -1   3  19       20.64       24.75      5.90 o
   0   3  19        8.44       14.88      7.19 o
   1   3  19       20.17       12.95      4.28 o
   2   3  19       17.22       17.44      4.09 o
   3   3  19       21.47       14.35      4.49 o
   4   3  19       11.36        6.05      9.02 o
   5   3  19        2.38        6.45      9.39 o
   6   3  19       10.85       10.37      6.84 o
   7   3  19        0.14        7.92      7.13 o
   8   3  19        4.95        2.53     11.60 o
  -3   4  19        4.17       -7.18      8.92 o
  -2   4  19       46.00       55.03      6.91 o
  -1   4  19        4.25       -7.84      8.11 o
   0   4  19       36.67       41.56      6.33 o
   1   4  19        4.33        6.41      8.10 o
   2   4  19       45.64       53.42      6.63 o
   3   4  19        4.21        9.46      6.00 o
   4   4  19       12.08       24.03      6.33 o
   5   4  19        4.41        3.80      9.87 o
   6   4  19        7.27        6.30     10.13 o
   7   4  19        0.28        9.21     10.09 o
   8   4  19        0.02        1.05     11.20 o
  -3   5  19       11.45        1.21      7.01 o
  -2   5  19        4.38        1.55      8.90 o
  -1   5  19       21.50       25.11      6.30 o
   0   5  19        6.78        3.41      9.05 o
   1   5  19       21.91       27.02      6.27 o
   2   5  19        4.27       11.66      6.15 o
   3   5  19       11.58       -8.04      9.59 o
   4   5  19        5.42       14.31      6.22 o
   5   5  19        7.11        6.67      9.84 o
   6   5  19        1.98        2.84     10.95 o
   7   5  19        0.28       -3.56     11.12 o
  -3   6  19        6.25       10.99      7.08 o
  -2   6  19        8.98        3.76      9.78 o
  -1   6  19        5.35       -1.64      9.44 o
   0   6  19        0.44       -9.33      9.33 o
   1   6  19        5.32       16.80      6.52 o
   2   6  19        8.78       14.63      6.45 o
   3   6  19        6.29        6.47      9.30 o
   4   6  19        1.16      -10.61     10.61 o
   5   6  19        2.21        1.42     10.67 o
   6   6  19        5.42      -11.85     11.85 o
  -3   7  19        8.69        0.93     10.94 o
  -2   7  19        0.05        8.81      7.18 o
  -1   7  19       10.77        8.88     10.10 o
   0   7  19        0.00        1.76      9.77 o
   1   7  19       10.87        4.43     10.47 o
   2   7  19        0.05        6.78      9.74 o
   3   7  19        8.79       -4.19     10.84 o
   4   7  19        0.89        6.29     10.21 o
   5   7  19        0.65      -10.15     11.49 o
  -3   8  19        1.34      -11.03     11.03 o
  -2   8  19        3.02       11.77      7.40 o
  -1   8  19        5.52       10.62     10.69 o
   0   8  19        0.38        7.69      7.24 o
   1   8  19        5.48      -10.62     11.36 o
   2   8  19        3.05       -0.50     11.52 o
   3   8  19        1.27       -8.07     11.47 o
   4   8  19        0.45        2.61     11.78 o
  -1   9  19        1.60       -7.90     11.71 o
   0   9  19        2.05        3.15     11.19 o
   1   9  19        1.49       -3.69     12.09 o
   0   0  20       55.22       73.49      6.76 o
   1   0  20        1.39       -2.84      5.95 o
   2   0  20        4.98        2.33      5.99 o
   3   0  20        0.13       -1.24      5.94 o
   4   0  20        7.34       -6.37      9.28 o
   5   0  20        1.72        0.00      9.72 o
   6   0  20        0.56       -0.43     10.11 o
   7   0  20        0.15        6.94      7.65 o
   8   0  20        0.81        3.02     11.20 o
  -8   1  20        0.74      -12.94     12.94 o
  -7   1  20        2.88        3.25     11.12 o
  -6   1  20        2.90        4.74     10.34 o
  -5   1  20        5.08        6.22      6.84 o
  -4   1  20        2.38       -1.14      9.13 o
  -3   1  20       13.01       19.05      4.45 o
  -2   1  20        2.34        9.64      4.07 o
  -1   1  20       12.11        6.22      5.97 o
   0   1  20        2.08       10.27      4.62 o
   1   1  20       12.05        9.68     13.29 o
   2   1  20        2.29        8.68      4.08 o
   3   1  20       13.01       18.74      9.50 o
   4   1  20        2.37       -9.44      9.73 o
   5   1  20        5.05        9.84      6.87 o
   6   1  20        2.92       -7.33     10.36 o
   7   1  20        2.92      -12.29     12.29 o
   8   1  20        0.75        5.55      8.53 o
  -8   2  20        4.33        1.54     11.86 o
  -7   2  20        0.02        5.68     10.16 o
  -6   2  20        1.04       -6.14     10.88 o
  -5   2  20        0.17       -0.82      9.54 o
  -4   2  20       20.57       26.19      6.63 o
  -3   2  20        0.66        8.24      6.01 o
  -2   2  20        2.66        4.15      6.06 o
  -1   2  20        0.01       -5.16      5.81 o
   0   2  20       11.99       14.58      4.13 o
   1   2  20        0.01       -2.77      5.84 o
   2   2  20        2.79        8.67      4.99 o
   3   2  20        0.74        1.26      4.99 o
   4   2  20       20.81       20.83      6.99 o
   5   2  20        0.16        4.71      6.79 o
   6   2  20        1.07      -10.83     10.83 o
   7   2  20        0.02        2.84     11.18 o
   8   2  20        4.31       10.24     13.11 o
  -8   3  20        0.34       -1.05     11.25 o
  -7   3  20        0.47        0.00     11.16 o
  -6   3  20        1.76        3.61      9.79 o
  -5   3  20        9.04       18.80      6.94 o
  -4   3  20        2.27        7.57      8.68 o
  -3   3  20       21.03       20.41      4.78 o
  -2   3  20        1.02        6.12      4.81 o
  -1   3  20        1.17        1.43      4.93 o
   0   3  20        2.71        4.91      4.87 o
   1   3  20        1.18        4.11      7.52 o
   2   3  20        1.06       -6.96      6.96 o
   3   3  20       21.10       20.09      4.82 o
   4   3  20        2.33        5.58      6.60 o
   5   3  20        9.07       -2.54     10.51 o
   6   3  20        1.79        6.78     10.82 o
   7   3  20        0.48       13.61      8.07 o
   8   3  20        0.33       -1.57     12.57 o
  -3   4  20        0.35       15.94      6.46 o
  -2   4  20       18.28       23.30      6.59 o
  -1   4  20        0.20        1.51      9.50 o
   0   4  20       91.84       87.97      7.88 o
   1   4  20        0.20        1.88      8.95 o
   2   4  20       18.17       17.92      6.76 o
   3   4  20        0.35        2.00      9.80 o
   4   4  20        0.41       -9.19     10.39 o
   5   4  20        0.05        4.41     11.01 o
   6   4  20        3.40        8.47      8.04 o
   7   4  20        0.14        9.08     11.19 o
  -3   5  20       25.47       25.54      7.65 o
  -2   5  20        3.46        6.14      7.06 o
  -1   5  20        0.93        1.21      9.85 o
   0   5  20        2.26        7.57      6.75 o
   1   5  20        0.93        4.01      9.56 o
   2   5  20        3.51       11.66      7.06 o
   3   5  20       25.32       30.21      7.58 o
   4   5  20        0.36       -0.89     10.00 o
   5   5  20       12.36       10.47      7.98 o
   6   5  20        0.49      -12.06     12.06 o
   7   5  20        0.04        3.17      8.40 o
  -3   6  20        0.71        4.51     10.63 o
  -2   6  20        0.21       -0.44      9.93 o
  -1   6  20        1.90      -10.60     10.60 o
   0   6  20       11.67       17.31      7.14 o
   1   6  20        1.86        3.02     10.66 o
   2   6  20        0.18      -10.92     10.92 o
   3   6  20        0.68       -9.93     10.57 o
   4   6  20        2.11        9.40      7.38 o
   5   6  20        0.57       -2.47     11.41 o
   6   6  20        0.23       -0.52     11.91 o
  -3   7  20        0.43       -4.85     11.35 o
  -2   7  20        0.66       -2.35     11.21 o
  -1   7  20       10.19       11.14     11.53 o
   0   7  20        0.01       -8.30     10.67 o
   1   7  20       10.21       -6.97     12.00 o
   2   7  20        0.64       -4.72     11.70 o
   3   7  20        0.42       -4.85     11.23 o
   4   7  20        0.41       -3.52     11.68 o
   5   7  20        0.39       13.69      8.55 o
  -3   8  20        0.60        2.61     11.94 o
  -2   8  20        3.10       12.76      8.33 o
  -1   8  20        0.74        0.51     12.44 o
   0   8  20        0.00       13.26      8.01 o
   1   8  20        0.73        7.54      8.30 o
   2   8  20        3.10        7.66     11.90 o
   3   8  20        0.58       -8.90     12.31 o
   1   0  21        0.07        1.06      6.26 o
   2   0  21       58.68       69.02      9.76 o
   3   0  21        0.57       -6.63      6.63 o
   4   0  21       15.58       19.52      6.82 o
   5   0  21        0.79       10.45      6.75 o
   6   0  21        0.05        3.95     10.22 o
   7   0  21        0.00        0.00     11.02 o
   8   0  21        1.47       -3.06     12.10 o
  -8   1  21        1.65      -13.01     13.01 o
  -7   1  21        5.43       14.70      8.11 o
  -6   1  21        1.58        4.41      7.65 o
  -5   1  21       16.78       24.76      7.83 o
  -4   1  21        0.33       -9.80      9.80 o
  -3   1  21        6.01        5.24      6.64 o
  -2   1  21       10.17        7.72      5.01 o
  -1   1  21       14.00        8.32      5.26 o
   0   1  21       25.58       28.66      4.79 o
   1   1  21       14.10       16.43      6.03 o
   2   1  21       10.16       12.64      5.45 o
   3   1  21        6.20        6.16      4.58 o
   4   1  21        0.30      -10.23     10.23 o
   5   1  21       16.58       26.21      7.43 o
   6   1  21        1.55        9.05      7.60 o
   7   1  21        5.34       -1.42     11.41 o
   8   1  21        1.62        7.17     11.92 o
  -8   2  21        0.27       -2.08     12.55 o
  -7   2  21        1.29        0.48     11.75 o
  -6   2  21        7.86       -7.18     11.28 o
  -5   2  21        0.45        3.78     10.11 o
  -4   2  21        8.61        6.35      9.80 o
  -3   2  21        1.70       10.52      5.25 o
  -2   2  21       15.58       18.82      4.66 o
  -1   2  21        5.68        2.33      6.35 o
   0   2  21       14.24       15.82      7.63 o
   1   2  21        5.61       10.54      5.26 o
   2   2  21       15.12       12.70      6.40 o
   3   2  21        1.58        6.28      5.27 o
   4   2  21        8.75        0.00      9.87 o
   5   2  21        0.44       -0.84     10.18 o
   6   2  21        8.08        7.18     11.25 o
   7   2  21        1.36      -12.31     12.31 o
  -7   3  21        0.09      -12.59     12.59 o
  -6   3  21        0.51       -2.77     10.83 o
  -5   3  21        0.19        2.16     10.28 o
  -4   3  21        1.99       -2.46      9.84 o
  -3   3  21       15.50       10.69      5.80 o
  -2   3  21        2.69       -0.17      6.53 o
  -1   3  21       11.89        5.37      6.67 o
   0   3  21        1.74       -3.17      7.17 o
   1   3  21       12.34        5.93      6.68 o
   2   3  21        2.73       -6.82      6.82 o
   3   3  21       15.80       25.06      4.89 o
   4   3  21        2.01       -1.23     10.06 o
   5   3  21        0.17      -11.65     11.65 o
   6   3  21        0.52       -0.46     11.07 o
   7   3  21        0.09        0.99     12.13 o
  -3   4  21        3.18        9.41      6.91 o
  -2   4  21       15.50       19.04      7.00 o
  -1   4  21        9.87        9.33     10.08 o
   0   4  21        7.14       14.68      6.85 o
   1   4  21        9.86       15.94      6.94 o
   2   4  21       15.69       16.46      7.19 o
   3   4  21        3.16       -9.43     10.44 o
   4   4  21        2.69       -0.43     10.68 o
   5   4  21        0.97       -4.97     11.54 o
   6   4  21        2.85        0.00     11.44 o
   7   4  21        0.17        8.20      8.23 o
  -3   5  21        0.78      -10.31     10.31 o
  -2   5  21        2.24        7.13     10.22 o
  -1   5  21        3.08        7.00      9.35 o
   0   5  21        1.25       -1.23     10.49 o
   1   5  21        2.91       -6.18     10.26 o
   2   5  21        2.30       -7.14     10.35 o
   3   5  21        0.73       -0.44     10.22 o
   4   5  21        1.55        7.66     10.41 o
   5   5  21        9.04        0.95     12.03 o
   6   5  21        3.40        4.52     12.07 o
  -3   6  21        4.74       11.51      7.46 o
  -2   6  21       16.16       14.33      7.67 o
  -1   6  21        3.42        1.76     10.55 o
   0   6  21        1.91       11.81      6.82 o
   1   6  21        3.40        3.09     10.00 o
   2   6  21       16.34       22.62      7.73 o
   3   6  21        4.76       12.90      7.52 o
   4   6  21        3.54       -2.87     11.84 o
   5   6  21        2.33       -3.51     11.77 o
  -3   7  21        0.45        2.46     11.83 o
  -2   7  21        7.48       -0.48     11.58 o
  -1   7  21        1.28       -9.93     11.67 o
   0   7  21       11.78       -1.88     12.05 o
   1   7  21        1.25      -11.45     11.45 o
   2   7  21        7.46       -6.73     12.05 o
   3   7  21        0.44        0.00     11.21 o
   4   7  21        2.32        4.09     12.10 o
  -2   8  21        0.44        3.71      8.59 o
  -1   8  21        0.09       -3.67     12.15 o
   0   8  21        0.37       -3.12     12.17 o
   1   8  21        0.09      -11.52     12.25 o
   2   8  21        0.43        5.84     12.06 o
   0   0  22        0.32        7.70      9.45 o
   1   0  22       33.95       45.45      5.11 o
   2   0  22        6.13        0.49      6.76 o
   3   0  22       25.09       30.56      5.22 o
   4   0  22       19.02       18.19      7.69 o
   5   0  22        6.05       -3.03     10.41 o
   6   0  22        0.15       -4.14     11.41 o
   7   0  22        1.87       -5.91     12.26 o
  -7   1  22        3.44        3.96     11.54 o
  -6   1  22        3.06        1.38      8.25 o
  -5   1  22        0.88       -6.95     10.61 o
  -4   1  22        4.86       11.10      7.41 o
  -3   1  22        2.04        0.46      7.08 o
  -2   1  22        8.17        9.57      4.77 o
  -1   1  22       13.88       -1.11      7.63 o
   0   1  22       12.37       18.21      4.78 o
   1   1  22       13.98       17.31      9.49 o
   2   1  22        8.21       11.58      7.22 o
   3   1  22        2.08        2.94      6.61 o
   4   1  22        4.89        7.40     10.28 o
   5   1  22        0.93       10.87      7.07 o
   6   1  22        3.10       -3.24     11.44 o
   7   1  22        3.50      -12.59     12.59 o
  -7   2  22        0.25      -12.07     12.38 o
  -6   2  22        0.93        9.87     11.26 o
  -5   2  22        1.49        3.10     10.34 o
  -4   2  22       13.87       10.05      7.71 o
  -3   2  22        1.34        0.22      5.68 o
  -2   2  22        2.23        2.26      5.60 o
  -1   2  22        4.06        6.61      5.40 o
   0   2  22        6.86       10.58      5.41 o
   1   2  22        4.09        0.01      8.17 o
   2   2  22        2.29       -1.40      7.08 o
   3   2  22        1.34        4.05      5.57 o
   4   2  22       13.98        6.71     11.55 o
   5   2  22        1.50        1.32     10.96 o
   6   2  22        0.99        3.29     11.53 o
   7   2  22        0.24        5.04     11.80 o
  -7   3  22        2.28        8.24     12.09 o
  -6   3  22        0.26       -3.38     11.33 o
  -5   3  22        0.51       -0.45     10.56 o
  -4   3  22        4.35        6.91     10.12 o
  -3   3  22        0.79       -3.15      6.98 o
  -2   3  22       17.11       20.77      5.20 o
  -1   3  22       27.75       37.25      5.34 o
   0   3  22       22.50       28.80      5.14 o
   1   3  22       27.70       33.87      5.40 o
   2   3  22       17.10       16.37      5.21 o
   3   3  22        0.70       10.98      5.47 o
   4   3  22        4.35        2.59     10.63 o
   5   3  22        0.46        5.00     11.02 o
   6   3  22        0.26        6.03      8.30 o
   7   3  22        2.27        3.61     12.38 o
  -3   4  22        1.11        3.45     10.42 o
  -2   4  22       10.79       27.63      7.26 o
  -1   4  22        0.41        7.39     10.21 o
   0   4  22        0.08      -10.18     10.18 o
   1   4  22        0.43        9.45     10.25 o
   2   4  22       10.72       19.25      7.52 o
   3   4  22        1.15        9.92      7.60 o
   4   4  22       15.40       12.59      8.61 o
   5   4  22        1.40       -3.31     12.03 o
   6   4  22        0.73        3.00     11.70 o
  -3   5  22        0.69        1.82     10.82 o
  -2   5  22        3.94        6.85      7.59 o
  -1   5  22        4.38        2.16     11.39 o
   0   5  22       10.79       18.98      7.53 o
   1   5  22        4.34        1.74     10.71 o
   2   5  22        3.95        9.72     10.96 o
   3   5  22        0.74        9.54     10.88 o
   4   5  22        0.58        3.31     11.35 o
   5   5  22        0.35       -2.47     11.90 o
  -3   6  22        1.91       -5.30     11.93 o
  -2   6  22        2.15        4.22     11.47 o
  -1   6  22        3.06       -2.31     11.71 o
   0   6  22        4.49       -0.92     11.40 o
   1   6  22        3.03       -1.38     11.67 o
   2   6  22        2.24       -7.98     11.62 o
   3   6  22        1.85        4.10      8.37 o
   4   6  22        5.88       11.00     11.79 o
  -3   7  22        0.70        6.17     12.09 o
  -2   7  22        0.09       -3.51     12.64 o
  -1   7  22        3.14       -1.48     12.50 o
   0   7  22        0.00        7.86     12.03 o
   1   7  22        3.17        8.90     12.17 o
   2   7  22        0.11      -12.83     12.83 o
   3   7  22        0.74        7.72     12.45 o
   1   0  23        0.23       13.86      6.39 o
   2   0  23        0.00        4.03      6.93 o
   3   0  23        3.13       -2.52      7.48 o
   4   0  23       10.89        7.78     11.10 o
   5   0  23        2.71        6.60      8.10 o
   6   0  23       12.07       -6.28     12.12 o
   7   0  23        0.06      -12.30     12.30 o
  -7   1  23        0.10        0.52     12.19 o
  -6   1  23        0.99        5.83     11.90 o
  -5   1  23        1.93        9.61     11.35 o
  -4   1  23        0.11        8.69      9.90 o
  -3   1  23       13.71       16.07      6.16 o
  -2   1  23        4.35        9.19      5.03 o
  -1   1  23       23.01       26.15     12.76 o
   0   1  23        9.19        2.81      6.98 o
   1   1  23       23.29       31.14      5.22 o
   2   1  23        4.31        1.01      7.09 o
   3   1  23       13.87       19.21      5.30 o
   4   1  23        0.09        2.18     10.21 o
   5   1  23        1.85       10.08     11.26 o
   6   1  23        1.01        0.00     11.72 o
   7   1  23        0.09       -7.26     13.06 o
  -6   2  23        1.46        1.97     11.94 o
  -5   2  23        2.12        6.28      7.92 o
  -4   2  23        5.25        0.00     10.67 o
  -3   2  23        1.54       -1.28      7.67 o
  -2   2  23       22.87       25.80      5.40 o
  -1   2  23        0.76        5.85      7.17 o
   0   2  23        9.30        6.51      6.13 o
   1   2  23        0.70       -7.50      8.07 o
   2   2  23       22.70       26.36      5.50 o
   3   2  23        1.48        0.68      7.88 o
   4   2  23        5.23        3.99     11.99 o
   5   2  23        2.10       15.36      7.82 o
   6   2  23        1.51        2.47     12.19 o
  -6   3  23        0.96        6.58      8.43 o
  -5   3  23        5.18       -4.78     11.73 o
  -4   3  23        3.05       -8.64     11.41 o
  -3   3  23        0.09        2.89     11.15 o
  -2   3  23        4.23       -5.07      7.63 o
  -1   3  23        1.46       -7.63      7.63 o
   0   3  23        8.26        6.34      5.16 o
   1   3  23        1.47        1.35      7.59 o
   2   3  23        4.20        6.22      7.95 o
   3   3  23        0.10        3.63      7.38 o
   4   3  23        3.01        6.82     10.67 o
   5   3  23        5.11        8.61     11.35 o
   6   3  23        0.96        9.11     11.57 o
  -3   4  23        1.05        1.36     10.99 o
  -2   4  23        6.70        0.00     10.64 o
  -1   4  23        1.99        4.34     10.38 o
   0   4  23        2.38        9.70      7.21 o
   1   4  23        2.00        0.00     10.79 o
   2   4  23        6.71       -4.41     11.35 o
   3   4  23        1.08       13.86      7.73 o
   4   4  23        1.51        0.47     11.40 o
   5   4  23        0.38       -2.48     12.03 o
  -3   5  23        9.06       14.30      8.20 o
  -2   5  23        0.75        8.82     11.44 o
  -1   5  23       10.43       20.08      8.23 o
   0   5  23        0.14        2.72     10.95 o
   1   5  23       10.24       17.35      7.99 o
   2   5  23        0.73      -11.72     11.72 o
   3   5  23        8.88       -4.29     12.67 o
   4   5  23        2.13       -1.97     12.50 o
   5   5  23        1.82        0.00     13.17 o
  -3   6  23        3.01        6.55     13.59 o
  -2   6  23        2.78      -12.65     12.65 o
  -1   6  23        5.66       16.46      8.41 o
   0   6  23        3.41       -8.18     13.30 o
   1   6  23        5.64        9.20     13.48 o
   2   6  23        2.94        0.50     13.15 o
   3   6  23        2.95        1.01     13.84 o
  -1   7  23        1.39       -3.62     13.26 o
   0   7  23        2.63        4.12     12.74 o
   1   7  23        1.36       -3.10     12.39 o
   0   0  24       32.12       42.49      7.81 o
   1   0  24        0.30       -5.63      7.43 o
   2   0  24        8.72        2.29      8.07 o
   3   0  24        0.10       -5.51      7.81 o
   4   0  24        0.03      -11.61     11.61 o
   5   0  24        0.73        4.79     12.39 o
   6   0  24        1.73       10.13     12.31 o
  -6   1  24        0.04       -9.67     12.64 o
  -5   1  24        5.54        8.67     12.91 o
  -4   1  24        0.13        9.17     12.00 o
  -3   1  24       12.03       15.55      7.59 o
  -2   1  24        0.77        2.88      6.21 o
  -1   1  24        0.56       -2.26      7.52 o
   0   1  24        0.56        9.13      5.91 o
   1   1  24        0.56        2.26      7.28 o
   2   1  24        0.82        0.14      7.57 o
   3   1  24       12.11        9.85      6.55 o
   4   1  24        0.15       -8.25     11.88 o
   5   1  24        5.59        1.21      8.34 o
   6   1  24        0.03        1.02     13.10 o
  -6   2  24        1.38       12.13      8.67 o
  -5   2  24        0.28        2.93     11.61 o
  -4   2  24        0.12        8.86     11.25 o
  -3   2  24        0.28       -3.81     11.20 o
  -2   2  24        2.25       -3.92      9.36 o
  -1   2  24        0.01       -8.76      8.76 o
   0   2  24       13.44       14.08      6.48 o
   1   2  24        0.02        7.90      7.18 o
   2   2  24        2.23        3.09      8.82 o
   3   2  24        0.30       -2.14     10.31 o
   4   2  24        0.14       -3.73     11.46 o
   5   2  24        0.29        1.95     12.19 o
   6   2  24        1.38        3.10     12.71 o
  -5   3  24        1.56       -0.50     12.63 o
  -4   3  24        0.26        0.47      8.44 o
  -3   3  24        5.13        2.35      6.72 o
  -2   3  24        0.03       -4.17      8.73 o
  -1   3  24        0.02        1.33      7.83 o
   0   3  24        0.14       -3.12      7.59 o
   1   3  24        0.02        8.19      7.51 o
   2   3  24        0.03        6.28      7.45 o
   3   3  24        5.12        5.50      7.80 o
   4   3  24        0.25        3.83     10.96 o
   5   3  24        1.56       -1.01     12.07 o
  -3   4  24        1.53        0.00     11.72 o
  -2   4  24        0.76       -1.86     11.31 o
  -1   4  24        2.05       -0.46     11.54 o
   0   4  24        2.54       -8.20     11.32 o
   1   4  24        2.04       -0.46     10.93 o
   2   4  24        0.76        3.26     10.89 o
   3   4  24        1.51      -11.94     11.94 o
   4   4  24        3.07       -8.43     12.58 o
   5   4  24        1.80        5.97      8.94 o
  -3   5  24        0.53       -1.50     12.48 o
  -2   5  24        2.18       -1.47     12.51 o
  -1   5  24        4.79       11.06     11.94 o
   0   5  24        2.92        5.74     11.77 o
   1   5  24        4.81        9.38      8.34 o
   2   5  24        2.15       11.72     12.20 o
   3   5  24        0.54       -9.52     13.09 o
   4   5  24        0.25       -1.04     12.36 o
  -2   6  24        1.47        3.61      8.57 o
  -1   6  24        0.42       -0.51     12.18 o
   0   6  24        6.14       -2.02     12.89 o
   1   6  24        0.43       11.94      8.80 o
   2   6  24        1.54       -3.61     12.56 o
   1   0  25        0.36        7.68      6.15 o
   2   0  25        3.38        6.75      8.15 o
   3   0  25        0.86        3.72      8.79 o
   4   0  25        0.01       -5.29     12.02 o
   5   0  25        0.51        6.04     11.49 o
  -5   1  25        1.22        7.58     12.23 o
  -4   1  25        0.06      -10.15     12.77 o
  -3   1  25        7.06       18.05      5.73 o
  -2   1  25        0.14       -0.01      7.91 o
  -1   1  25       12.65       18.77      5.58 o
   0   1  25        0.45        1.19      7.72 o
   1   1  25       12.52        4.21      8.19 o
   2   1  25        0.14        0.23     10.86 o
   3   1  25        6.97        3.77      6.75 o
   4   1  25        0.05       -0.97     11.62 o
   5   1  25        1.25        6.58      8.86 o
  -5   2  25        2.20      -12.88     12.88 o
  -4   2  25        1.61        2.70      8.57 o
  -3   2  25        1.84      -15.54     16.31 o
  -2   2  25        4.72        6.72      7.06 o
  -1   2  25        0.36       -1.20      7.93 o
   0   2  25        3.48        2.70      6.52 o
   1   2  25        0.38        0.16      6.52 o
   2   2  25        4.84        0.99      8.10 o
   3   2  25        1.89       -1.48      8.27 o
   4   2  25        1.61        5.14      8.55 o
   5   2  25        2.24        2.06     12.68 o
  -4   3  25        0.31        4.78      8.74 o
  -3   3  25        0.23       -5.09      8.78 o
  -2   3  25        0.24       -7.80      8.17 o
  -1   3  25        1.18       -8.04      8.11 o
   0   3  25        0.00        1.73      7.81 o
   1   3  25        1.18       -2.98      8.13 o
   2   3  25        0.24       -8.01      8.41 o
   3   3  25        0.24       -5.49      8.25 o
   4   3  25        0.32       -7.04     12.05 o
  -3   4  25        0.28      -12.81     12.81 o
  -2   4  25        5.33        5.88     11.70 o
  -1   4  25        0.48      -11.09     11.88 o
   0   4  25        2.88        7.20      8.37 o
   1   4  25        0.47        7.47      8.42 o
   2   4  25        5.30        6.37     12.83 o
   3   4  25        0.27        0.00     12.13 o
  -2   5  25        0.06        2.57      8.72 o
  -1   5  25        3.16      -11.10     12.45 o
   0   5  25        0.04       -3.02     12.37 o
   1   5  25        3.25        0.00     11.86 o
   2   5  25        0.05       -2.57     11.92 o
   0   0  26        0.29       15.81      7.63 o
   1   0  26        3.77       -2.11      6.71 o
   2   0  26        2.24        0.69      8.41 o
   3   0  26        1.18       -3.44      8.76 o
   4   0  26        3.00       16.69      8.42 o
  -4   1  26        0.44        3.56     12.02 o
  -3   1  26        0.48        3.94      8.38 o
  -2   1  26        0.57       -8.54      8.54 o
  -1   1  26        5.16        5.66     14.10 o
   0   1  26        0.12        1.64      8.18 o
   1   1  26        5.14        8.95      8.43 o
   2   1  26        0.53        8.63      7.65 o
   3   1  26        0.43       -3.43      8.49 o
   4   1  26        0.42      -12.90     12.90 o
  -4   2  26        3.72       14.95      8.86 o
  -3   2  26        1.72        0.42      8.60 o
  -2   2  26        0.78        8.38      9.86 o
  -1   2  26        2.67       -8.53      8.53 o
   0   2  26        0.37       -0.01      7.98 o
   1   2  26        2.69        2.53      8.63 o
   2   2  26        0.76       -3.54      8.74 o
   3   2  26        1.75        1.38      8.55 o
   4   2  26        3.65        2.06     12.74 o
  -3   3  26        0.11       -9.25      9.25 o
  -2   3  26        2.14      -12.68     17.21 o
  -1   3  26        2.38       -3.12      8.87 o
   0   3  26        2.89        2.72      8.88 o
   1   3  26        2.37        4.52      8.33 o
   2   3  26        2.13        5.84      7.10 o
   3   3  26        0.13      -11.95     16.36 o
  -2   4  26        0.03       -4.20     13.09 o
  -1   4  26        1.05        8.80     12.28 o
   0   4  26        1.28        5.14     12.00 o
   1   4  26        1.04       13.97      8.55 o
   2   4  26        0.03       -4.20     11.98 o
   1   0  27        0.00        0.96      7.81 o
   2   0  27        3.09        9.18      9.43 o
   3   0  27        0.02        2.51      7.55 o
  -3   1  27        0.03       -2.87      9.85 o
  -2   1  27        0.85       -9.09     20.03 o
  -1   1  27        0.29        2.07      9.09 o
   0   1  27        1.51        1.95      9.13 o
   1   1  27        0.29        3.38      7.45 o
   2   1  27        0.86       -0.06     14.00 o
   3   1  27        0.03        2.43      9.01 o
  -2   2  27        0.97       -4.28      9.34 o
  -1   2  27        1.44       -3.07      9.32 o
   0   2  27        0.79       11.71      8.76 o
   1   2  27        1.44        6.99      8.70 o
   2   2  27        0.99       -0.42      9.52 o
  -1   3  27        1.85       -9.73      9.73 o
   0   3  27        0.12       -8.38      9.54 o
   1   3  27        1.84       13.29      7.66 o
   0   0  28        4.45        9.51     13.58 o
 
